# Supplementary material for: Knockdown of NAT12/NAA30 reduces tumorigenic features of glioblastoma-initiating cells
Source: Mol Cancer. 2015 Aug 21;14:160. doi: 10.1186/s12943-015-0432-z (PMC4546247; doi:10.1186/s12943-015-0432-z)
Supplement: Additional file 7: Supplementary File 3. — Functional annotation based on the microarray analysis of NAT12/NAA30 knockdown cultures. (XLSX 201 kb) [file 12943_2015_432_MOESM7_ESM.xlsx]

## Sheet: 1.5x 661 genes NAT12 ILMNProbes
PROBE_ID	13.AVG_Signal	13.Detection Pval	16.AVG_Signal	16.Detection Pval	18.AVG_Signal	18.Detection Pval	21.AVG_Signal	21.Detection Pval	14.AVG_Signal	14.Detection Pval	17.AVG_Signal	17.Detection Pval	19.AVG_Signal	19.Detection Pval	22.AVG_Signal	22.Detection Pval	15.AVG_Signal	15.Detection Pval	20.AVG_Signal	20.Detection Pval	20X.AVG_Signal	20X.Detection Pval	23.AVG_Signal	23.Detection Pval
ILMN_1745607	323.326	0	138.675	0.0025974	189.116	0	150.409	0.0025974	558.412	0	214.853	0	426.908	0	244.026	0	323.696	0	470.711	0	444.277	0	338.798	0
ILMN_2404407	208.375	0	262.473	0	183.279	0	224.976	0	190.611	0	176.38	0.0012987	145.924	0.0025974	141.297	0.0012987	135.419	0.0038961	189.28	0	153.834	0.0012987	182.776	0.0012987
ILMN_1671703	1439.53	0	893.523	0	1254.97	0	1139.76	0	551.138	0	479.845	0	523.632	0	554.503	0	444.063	0	554.346	0	556.277	0	437.545	0
ILMN_1703803	577.069	0	416.144	0	350.27	0	307.919	0	377.103	0	322.993	0	331.377	0	265.59	0	222.318	0	386.524	0	317.259	0	260.218	0
ILMN_1679797	783.472	0	450.62	0	472.116	0	395.8	0	373.853	0	350.341	0	273.412	0	348.092	0	448.71	0	330.107	0	304.661	0	395.47	0
ILMN_2120555	424.95	0	514.082	0	440.055	0	554.195	0	295.629	0	361.165	0	349.529	0	342.525	0	348.269	0	321.337	0	297.142	0	366.029	0
ILMN_1814526	587.027	0	467.797	0	461.729	0	447.861	0	434.628	0	333.573	0	397.792	0	353.686	0	343.271	0	421.062	0	349.124	0	403.134	0
ILMN_1708934	138.91	0.00519481	229.834	0	173.809	0.0012987	160.434	0.0012987	238.814	0	3159.27	0	271.173	0	287.86	0	218.423	0	603.329	0	665.022	0	305.702	0
ILMN_1813530	196.295	0	138.979	0.0025974	131.462	0.00779221	164.411	0	472.464	0	630.779	0	575.132	0	504.767	0	287.198	0	498.455	0	484.207	0	363.058	0
ILMN_1713124	109.972	0.231169	122.512	0.0363636	165.37	0.0012987	123.217	0.0454546	94.0798	0.944156	101.656	0.636364	98.9118	0.785714	94.7446	0.945454	98.8356	0.779221	95.1478	0.944156	103.246	0.531169	95.8219	0.916883
ILMN_1755974	164.536	0.0012987	166.813	0.0012987	169.544	0.0012987	157.629	0.0025974	454.398	0	365.071	0	403.913	0	272.474	0	420.312	0	802.461	0	889.24	0	222.374	0
ILMN_1693789	1808.69	0	925.514	0	837.731	0	1292.28	0	1429.7	0	836.085	0	615.754	0	906.984	0	1034.39	0	799.065	0	742.238	0	1152.39	0
ILMN_1792409	387.56	0	303.019	0	260.812	0	299.866	0	255.526	0	161.427	0.0012987	211.089	0	253.907	0	262.409	0	190.011	0	200.66	0	215.399	0
ILMN_1685834	190.365	0	475.286	0	434.341	0	374.312	0	192.394	0	161.221	0.0012987	274.432	0	222.635	0	177.415	0.0012987	249.277	0	260.691	0	236.351	0
ILMN_2294762	548.065	0	667.863	0	468.93	0	526.971	0	465.104	0	455.097	0	411.547	0	362.964	0	301.822	0	552.727	0	402.478	0	474.182	0
ILMN_1679184	602.232	0	532.674	0	512.723	0	675.419	0	404.631	0	431.225	0	355.947	0	511.257	0	538.948	0	339.878	0	440.179	0	550.407	0
ILMN_2215824	1771.43	0	1416.14	0	1063.45	0	1771.43	0	980.244	0	1164.38	0	820.43	0	1254.26	0	1238.15	0	880.055	0	964.744	0	1421.13	0
ILMN_1807945	254.809	0	270.502	0	139.934	0.00519481	214.45	0	133.965	0.00779221	184.795	0.0012987	152.805	0.0012987	155.502	0.0012987	152.112	0.0012987	187.751	0	177.323	0	184.041	0.0012987
ILMN_2184184	2718.59	0	2522.44	0	3182.06	0	1894.05	0	871.974	0	1593.43	0	2055.06	0	1871.67	0	1256.14	0	1907.06	0	1965.51	0	2384.31	0
ILMN_1740772	538.534	0	511.72	0	529.446	0	702.276	0	428.811	0	326.95	0	362.56	0	437.687	0	445.368	0	424.11	0	411	0	486.283	0
ILMN_2320513	237.106	0	224.935	0	218.449	0	274.432	0	199.152	0	169.026	0.0012987	162.866	0	192.823	0	183.559	0	186.868	0	201.626	0	184.198	0.0012987
ILMN_1793360	327.028	0	509.331	0	493.554	0	309.334	0	287.86	0	278.342	0	340.561	0	266.832	0	309.779	0	248.107	0	269.702	0	281.015	0
ILMN_1780170	968.702	0	809.26	0	1189.68	0	1341.28	0	2334.16	0	2408.16	0	1759.81	0	2520.24	0	3720.32	0	2875.91	0	2799.14	0	3946.74	0
ILMN_1688953	771.97	0	911.018	0	722.076	0	1174.16	0	569.316	0	703.524	0	499.993	0	920.546	0	761.86	0	459.256	0	455.661	0	887.41	0
ILMN_1780444	933.779	0	746.673	0	644.524	0	782.148	0	453.992	0	701.778	0	426.487	0	447.522	0	725.051	0	537.651	0	534.303	0	527.796	0
ILMN_1785170	323.645	0	452.052	0	427.329	0	303.668	0	656.337	0	794.856	0	671.262	0	639.956	0	533.915	0	779.018	0	854.4	0	520.447	0
ILMN_1685097	857.951	0	884.621	0	923.455	0	856.737	0	576.432	0	745.02	0	580.853	0	629.401	0	755.396	0	641.112	0	675.419	0	704.146	0
ILMN_1810199	232.392	0	226.416	0	230.639	0	210.526	0	156.503	0.0012987	164.577	0.0012987	177.558	0	159.05	0.0012987	160.434	0.0012987	177.259	0	135.042	0.00519481	169.204	0.0012987
ILMN_1670609	4481.14	0	4200.05	0	4491.89	0	3417	0	2563.87	0	2495.65	0	2389.89	0	2373.37	0	2880.75	0	2629.66	0	3433.9	0	2099.33	0
ILMN_1698804	105.781	0.418182	131.164	0.0038961	117.569	0.0701299	128.353	0.0142857	262.764	0	161.408	0.0012987	246.895	0	268.514	0	188.798	0	193.042	0	203.464	0	168.998	0.0012987
ILMN_1701877	134.082	0.0103896	116.302	0.0779221	110.712	0.202597	113.57	0.142857	203.983	0	226.548	0	172.72	0	224.976	0	306.926	0	155.195	0.0012987	172.033	0.0012987	233.095	0
ILMN_1763638	981.461	0	1239.63	0	1183.48	0	968.702	0	340.14	0	590.06	0	427.168	0	475.8	0	379.127	0	438.167	0	469.044	0	565.482	0
ILMN_1786433	576.792	0	557.955	0	404.807	0	420.576	0	426.908	0	406.763	0	330.988	0	325.869	0	510.368	0	315.979	0	308.584	0	345.901	0
ILMN_1758090	241.265	0	238.694	0	269.668	0	302.065	0	180.644	0	179.447	0.0012987	212.806	0	234.519	0	158.131	0.0012987	163.099	0.0012987	168.082	0.0012987	213.312	0
ILMN_2234697	6084.36	0	6410.26	0	6735.02	0	6676.18	0	4739.5	0	4825.89	0	5450.73	0	4449.6	0	4838.52	0	4686.15	0	4985.96	0	4518.48	0
ILMN_2157510	1446.93	0	1364.92	0	1634.22	0	1639.83	0	883.4	0	1173.02	0	1045.15	0	1011.97	0	1134.36	0	981.719	0	1010.72	0	857.68	0
ILMN_2106658	1548.81	0	1111.19	0	765.544	0	1036.33	0	1044.78	0	731.766	0	469.791	0	682.946	0	861.318	0	818.256	0	693.771	0	1104.32	0
ILMN_3238183	2410.77	0	1276.44	0	1071.8	0	1399.29	0	1638.03	0	975.241	0	804.099	0	1178.58	0	1426.12	0	1231.97	0	805.731	0	1405.63	0
ILMN_2155172	919.609	0	1336.44	0	955.592	0	779.018	0	748.544	0	790.201	0	785.483	0	739.4	0	737.125	0	819.696	0	735.645	0	782.703	0
ILMN_1723480	212.456	0	316.087	0	368.027	0	245.06	0	928.209	0	667.481	0	524.293	0	572.346	0	704.146	0	541.947	0	553.638	0	512.578	0
ILMN_1676842	760.869	0	579.028	0	559.434	0	583.522	0	565.731	0	614.066	0	339.273	0	410.239	0	557.545	0	367.325	0	408.38	0	565.378	0
ILMN_2286987	152.246	0.0012987	238.175	0	217.371	0	209.732	0	147.976	0.0012987	131.66	0.012987	221.778	0	143.724	0.0012987	115.511	0.0896104	163.232	0.0012987	195.402	0	120.716	0.0415584
ILMN_2154836	733.716	0	778.577	0	509.563	0	627.106	0	546.128	0	530.826	0	474.57	0	352.148	0	264.781	0	475.649	0	474.367	0	519.822	0
ILMN_2386100	666.781	0	910.142	0	745.589	0	650.577	0	459.152	0	527.796	0	503.817	0	548.962	0	366.852	0	468.848	0	392.7	0	518.522	0
ILMN_1791656	281.883	0	331.523	0	301.951	0	251.075	0	223.208	0	273.278	0	206.021	0	186.465	0	220.788	0	206.26	0	224.033	0	243.23	0
ILMN_1754538	196.176	0	237.584	0	190.674	0	186.057	0	377.577	0	409.813	0	293.184	0	409.139	0	374.645	0	345.736	0	356.016	0	419.584	0
ILMN_3192411	498.455	0	388.473	0	357.471	0	375.55	0	277.805	0	223.387	0	225.283	0	225.57	0	248.827	0	236.054	0	266.926	0	233.758	0
ILMN_3268880	511.367	0	327.486	0	425.75	0	408.457	0	321.827	0	243.848	0	300.373	0	260.58	0	284.707	0	295.342	0	300.975	0	260.314	0
ILMN_1671905	333.508	0	319.627	0	352.641	0	252.534	0	222.927	0	231.314	0	212.046	0	231.991	0	273.085	0	216.349	0	235.102	0	234.753	0
ILMN_1812191	2124.54	0	3336.31	0	3551.89	0	2846.45	0	2126.23	0	2126.23	0	2656.11	0	2326.78	0	1951.8	0	2124.54	0	2120.45	0	1828.11	0
ILMN_1658494	192.022	0	251.406	0	286.742	0	251.872	0	362.872	0	394.467	0	442.966	0	473.629	0	415.225	0	462.567	0	479.019	0	463.864	0
ILMN_1713744	187.292	0	422.718	0	325.028	0	320.667	0	155.343	0.0012987	304.828	0	253.54	0	200.079	0	165.792	0.0012987	270.143	0	277.527	0	216.693	0
ILMN_1721106	400.853	0	349.674	0	374.43	0	417.438	0	306.596	0	311.267	0	247.93	0	273.91	0	325.292	0	290.488	0	251.495	0	278.187	0
ILMN_3187771	147.166	0.0012987	157.918	0.0025974	158.983	0.0012987	147.589	0.0025974	219.987	0	328.643	0	295.227	0	237.838	0	251.53	0	319.627	0	323.456	0	314.468	0
ILMN_2134381	3896.91	0	2167.49	0	1471.02	0	2308.74	0	3137.88	0	1615.17	0	1406.24	0	1709.3	0	2160.3	0	1544.71	0	1381.12	0	2239.41	0
ILMN_1727444	267.805	0	291.033	0	349.072	0	241.208	0	200.859	0	204.706	0	207.946	0	229.481	0	238.942	0	263.877	0	208.619	0	214.115	0
ILMN_1707137	280.292	0	325.927	0	293.571	0	208.641	0	230.591	0	176.496	0.0012987	267.676	0	177.521	0	224.561	0	219.553	0	255.736	0	155.82	0.0012987
ILMN_1698243	291.759	0	284.385	0	230.454	0	306.854	0	448.501	0	550.407	0	448.601	0	582.739	0	559.974	0	444.173	0	462.424	0	507.858	0
ILMN_1793263	240.965	0	378.008	0	370.715	0	301.618	0	195.049	0	204.35	0	277.839	0	205.362	0	188.344	0	265.525	0	310.185	0	193.969	0
ILMN_1808769	412.448	0	422.616	0	372.63	0	313.145	0	298.266	0	285.377	0	239.421	0	248.02	0	341.402	0	279.81	0	296.364	0	244.359	0
ILMN_1728168	290.739	0	320.138	0	430.279	0	331.11	0	633.757	0	698.203	0	819.302	0	763.417	0	652.228	0	792.642	0	785.483	0	617.36	0
ILMN_2211724	3989.92	0	2164.21	0	1714.39	0	2255.37	0	2448.87	0	2086.26	0	1492.58	0	1531.07	0	2050.72	0	1507.1	0	1268.17	0	2373.37	0
ILMN_2310296	339.816	0	344.332	0	328.829	0	357.41	0	289.533	0	216.073	0	226.207	0	293.951	0	256.592	0	218.423	0	251.37	0	220.928	0
ILMN_3307877	1417.53	0	924.576	0	652.228	0	845.528	0	1023.9	0	809.492	0	461.301	0	593.96	0	984.942	0	641.451	0	542.827	0	816.275	0
ILMN_3196690	284.519	0	299.733	0	304.873	0	300.699	0	223.855	0	192.159	0	228.623	0	262.98	0	238.084	0	169.58	0.0012987	206.652	0	206.694	0
ILMN_3240957	427.506	0	675.419	0	670.68	0	956.537	0	1152.83	0	1089.07	0	2177.34	0	1162.27	0	657.427	0	1595.12	0	1769.02	0	988.84	0
ILMN_2150465	1572.46	0	989.144	0	728.398	0	1005.71	0	1641.85	0	605.266	0	450.62	0	658.399	0	607.59	0	528.88	0	661.722	0	1135.98	0
ILMN_1757636	403.841	0	396.818	0	439.784	0	340.422	0	349.187	0	254.728	0	320.262	0	258.315	0	322.465	0	259.845	0	261.731	0	243.749	0
ILMN_1673478	376.284	0	369.238	0	402.81	0	427.1	0	293.893	0	217.483	0	369.715	0	305.026	0	268.057	0	269.58	0	310.561	0	334.952	0
ILMN_1705116	396.043	0	256.592	0	265.59	0	372.399	0	654.416	0	532.795	0	555.33	0	619.109	0	708.055	0	455.011	0	476.66	0	528.62	0
ILMN_1672605	754.754	0	777.246	0	669.806	0	786.922	0	413.848	0	389.403	0	538.679	0	457.739	0	485.212	0	537.798	0	551.25	0	469.39	0
ILMN_2113738	2644.1	0	1348.61	0	987.176	0	1685.41	0	1796.71	0	1070.01	0	675.111	0	926.011	0	1571.38	0	932.047	0	805.063	0	1718.7	0
ILMN_1723709	366.594	0	599.229	0	659.173	0	387.116	0	260.771	0	422.973	0	307.555	0	346.514	0	300.924	0	369.089	0	341.016	0	349.02	0
ILMN_2329569	269.885	0	449.458	0	498.455	0	351.203	0	179.421	0	313.593	0	243.512	0	241.908	0	244.359	0	294.527	0	284.785	0	283.785	0
ILMN_1683175	619.937	0	647.639	0	863.314	0	700.813	0	474.097	0	490.368	0	638.992	0	508.841	0	511.367	0	593.284	0	581.084	0	445.472	0
ILMN_2079098	2825.65	0	1697.3	0	1262.15	0	2272.4	0	2336.56	0	1484.21	0	1064.81	0	1266.2	0	1663.74	0	1162.67	0	1133.4	0	2088.3	0
ILMN_1720998	2903.28	0	2829.79	0	3119.58	0	2440.54	0	2121.74	0	2351.2	0	1504.63	0	2018.17	0	2257.64	0	2305.92	0	2531.37	0	1538.56	0
ILMN_2382942	930.432	0	670.481	0	771.224	0	704.004	0	658.907	0	598.783	0	459.035	0	460.027	0	535.127	0	592.335	0	610.953	0	492.662	0
ILMN_1662795	2008.58	0	1678.26	0	1622.88	0	1039.67	0	972.302	0	1319.24	0	721.013	0	878.855	0	975.63	0	935.42	0	1004.77	0	959.16	0
ILMN_2199439	1107.65	0	798.106	0	857.951	0	467.236	0	485.827	0	671.425	0	400.311	0	414.905	0	486.954	0	456.572	0	467.236	0	432.489	0
ILMN_1653001	155.024	0.0012987	170.903	0.0012987	157.726	0.0012987	188.837	0	114.721	0.125974	111.919	0.175325	136.492	0.00779221	149.798	0.0012987	120.229	0.0441558	128.889	0.0116883	115.602	0.105195	138.638	0.00519481
ILMN_1737089	550.232	0	509.483	0	567.264	0	673.314	0	810.471	0	669.806	0	1330.55	0	1139.38	0	788.766	0	1296.31	0	1391.14	0	1048.67	0
ILMN_2286014	1596.05	0	865.325	0	668.724	0	1383.75	0	1064.34	0	716.349	0	449.333	0	794.002	0	895.898	0	825.203	0	532.545	0	1151.44	0
ILMN_2122511	1007.64	0	476.356	0	463.124	0	589.306	0	626.935	0	488.971	0	300.504	0	434.256	0	551.659	0	386.455	0	316.562	0	590.779	0
ILMN_1801766	456.686	0	482.42	0	506.551	0	346.193	0	977.663	0	916.809	0	813.163	0	862.471	0	1005.07	0	852.145	0	796.193	0	749.569	0
ILMN_1720048	409.813	0	333.712	0	631.129	0	416.593	0	825.49	0	502.897	0	2297.09	0	1604.95	0	531.891	0	982.396	0	1048.23	0	722.289	0
ILMN_1712803	1105.47	0	1241.73	0	971.238	0	799.065	0	832.208	0	924.576	0	857.43	0	518.997	0	659.3	0	800.006	0	695.764	0	775.31	0
ILMN_1667081	5406.81	0	4310.66	0	3272.92	0	4443.45	0	3830.38	0	3282.57	0	3595.5	0	3173.45	0	3512.97	0	3331.22	0	2750.4	0	2871.74	0
ILMN_1694491	1458.98	0	1567.38	0	1582.68	0	1517.57	0	805.063	0	1225.81	0	966.966	0	855.799	0	863.841	0	1101.93	0	1054.78	0	1022.64	0
ILMN_1676631	368.796	0	459.855	0	382.699	0	413.142	0	199.894	0	286.267	0	201.579	0	235.217	0	212.685	0	219.424	0	222.034	0	277.451	0
ILMN_2060413	2909.58	0	2801.05	0	2697.15	0	2821.14	0	1393.37	0	3061.38	0	1419.8	0	1773.62	0	1993.05	0	2272.4	0	2090.45	0	3159.27	0
ILMN_1760247	196.752	0	265.748	0	327.75	0	221.268	0	132.699	0.00909091	159.423	0.0012987	147.589	0.0025974	129.608	0.0103896	123.307	0.0272727	174.694	0	163.404	0.0012987	137.498	0.00519481
ILMN_1791270	97.4665	0.854545	100.957	0.676623	100.731	0.676623	98.5767	0.792208	184.347	0	106.093	0.407792	226.142	0	305.143	0	170.493	0.0012987	199.699	0	208.949	0	225.731	0
ILMN_1766675	412.177	0	585.311	0	516.416	0	637.443	0	316.562	0	286.086	0	503.117	0	392.436	0	232.349	0	393.107	0	419.438	0	258.076	0
ILMN_1782050	171.892	0	109.291	0.251948	110.448	0.206493	161.176	0.0012987	244.426	0	505.905	0	184.025	0	269.885	0	224.255	0	181.543	0	181.969	0	198.424	0
ILMN_1691290	598.891	0	618.035	0	566.008	0	712.952	0	305.969	0	361.88	0	343.457	0	400.454	0	335.347	0	366.112	0	393.66	0	441.055	0
ILMN_1720482	517.749	0	439.305	0	605.831	0	526.296	0	501.934	0	370.091	0	335.622	0	354.94	0	394.556	0	381.58	0	323.326	0	381.298	0
ILMN_1693221	365.361	0	365.636	0	281.065	0	248.233	0	261.433	0	249.481	0	227.527	0	237.653	0	264.478	0	218.523	0	210.86	0	243.82	0
ILMN_1737195	587.919	0	770.384	0	704.979	0	473.827	0	515.151	0	498.85	0	482.487	0	466.26	0	526.296	0	413.142	0	426.301	0	493.991	0
ILMN_2047511	296.533	0	347.637	0	327.028	0	371.158	0	184.18	0	192.136	0	200.755	0	214.805	0	193.713	0	222.927	0	241.228	0	208.641	0
ILMN_1767475	889.856	0	967.377	0	915.925	0	897.812	0	648.925	0	687.577	0	791.191	0	657.067	0	708.563	0	710.685	0	741.131	0	729.605	0
ILMN_2069286	510.478	0	392.93	0	316.795	0	389.752	0	591.661	0	1099.43	0	432.13	0	731.012	0	730.597	0	715.911	0	773.587	0	722.717	0
ILMN_1670926	203.288	0	256.474	0	240.54	0	223.662	0	150.232	0.0012987	218.114	0	147.768	0.0025974	146.535	0.0012987	170.095	0.0012987	155.206	0.0012987	162.089	0.0012987	168.786	0.0012987
ILMN_1678775	14832.9	0	18778.8	0	14365.2	0	15529.3	0	12684.8	0	14083.3	0	14083.3	0	10580.2	0	11702.3	0	10611	0	11327.8	0	13446.6	0
ILMN_1689400	388.938	0	215.555	0	199.391	0	292.448	0	222.635	0	276.838	0	155.568	0	199.894	0	199.353	0	188.307	0	171.554	0.0012987	266.533	0
ILMN_1709634	1189.68	0	1265.78	0	1349.79	0	1209.82	0	597.717	0	779.235	0	839.983	0	625.472	0	581.774	0	812.886	0	720.189	0	653.871	0
ILMN_1736068	239.614	0	240.41	0	208.443	0	255.802	0	159.941	0.0012987	201.423	0	179.156	0	177.755	0	151.018	0.0012987	208.949	0	165.957	0.0012987	221.088	0
ILMN_1809456	995.484	0	1185.19	0	1165.94	0	1381.59	0	652.724	0	789.523	0	1218.61	0	831.638	0	746.947	0	1027.38	0	1029.11	0	902.931	0
ILMN_1711514	327.565	0	311.895	0	365.071	0	300.975	0	183.348	0	263.147	0	169.185	0	228.874	0	282.377	0	244.426	0	247.492	0	296.533	0
ILMN_1753182	2281.36	0	1272.9	0	964.744	0	1985.97	0	1488.36	0	321.934	0	1174.16	0	1340.19	0	1708.36	0	1223.64	0	1112.85	0	1519.18	0
ILMN_1674785	503.571	0	398.549	0	390.47	0	494.819	0	183.706	0	273.945	0	151.649	0.0025974	201.626	0	257.241	0	207.714	0	206.313	0	245.639	0
ILMN_1773200	808.415	0	1071.8	0	939.756	0	1059.14	0	642.895	0	753.979	0	810.258	0	786.922	0	603.64	0	814.669	0	798.811	0	772.121	0
ILMN_2381537	2202.23	0	1176.74	0	826.36	0	1616.12	0	1669.01	0	1155.25	0	673.636	0	1001.34	0	1055.96	0	961.858	0	780.264	0	1382.53	0
ILMN_1790689	120.831	0.0350649	105.222	0.442857	115.29	0.109091	111.233	0.190909	228.973	0	140.345	0.0025974	157.135	0	248.827	0	234.029	0	178.777	0	182.208	0	236.318	0
ILMN_1728180	282.665	0	334.001	0	271.822	0	317.318	0	207.007	0	218.942	0	198.218	0	218.114	0	223.185	0	235.768	0	251.763	0	257.123	0
ILMN_2299072	687.999	0	855.203	0	630.237	0	742.495	0	390.761	0	742.706	0	525.491	0	496.95	0	371.008	0	715.265	0	535.559	0	706.441	0
ILMN_1660806	5719.68	0	5596.87	0	4660.03	0	5001.64	0	3397.58	0	3855.69	0	4549.77	0	3534.04	0	3733.12	0	3379.04	0	2990.77	0	4200.05	0
ILMN_2397880	1523.59	0	1564.93	0	1531.79	0	1566.51	0	1355.4	0	1132.51	0	1180.2	0	1283.62	0	1234.69	0	1031.75	0	1102.32	0	1182.82	0
ILMN_1762002	939.756	0	969.016	0	769.833	0	750.421	0	720.189	0	603.033	0	586.303	0	660.09	0	684.169	0	536.384	0	560.928	0	604.586	0
ILMN_1725090	766.87	0	1103.39	0	714.048	0	770.082	0	1824.15	0	2685.36	0	1306.53	0	1888.64	0	2034.05	0	1696.29	0	1890.33	0	2133.07	0
ILMN_2117508	241.908	0	370.598	0	285.099	0	262.409	0	598.783	0	845.253	0	311.226	0	492.887	0	624.939	0	634.888	0	454.092	0	679.954	0
ILMN_1792885	420.489	0	337.853	0	480.646	0	309.62	0	632.777	0	851.059	0	647.639	0	911.384	0	756.368	0	921.448	0	758.939	0	963.324	0
ILMN_2242463	837.052	0	625.061	0	718.332	0	489.064	0	1322.78	0	1473.6	0	977.663	0	978.651	0	1219.08	0	1236.64	0	1025.37	0	1232.41	0
ILMN_1696347	737.125	0	614.066	0	738.476	0	540.32	0	1456.56	0	1437.59	0	1004	0	1374.06	0	1397	0	1224.74	0	1347.92	0	1365.47	0
ILMN_1748352	663.266	0	495.139	0	496.714	0	546.375	0	475.549	0	376.605	0	339.146	0	375.847	0	486.283	0	315.588	0	341.088	0	350.817	0
ILMN_1796925	1379.28	0	1400.53	0	1392.72	0	1452.74	0	1005.35	0	1280.76	0	925.18	0	914.529	0	995.147	0	1003.21	0	992.158	0	1372.46	0
ILMN_1801584	97.3281	0.857143	107.906	0.307792	88.4903	1	92.8948	0.975325	176.651	0	218.449	0	145.048	0.0025974	183.671	0	205.189	0	131.516	0.00649351	148.612	0.0012987	162.355	0.0012987
ILMN_2354478	553.351	0	441.545	0	545.542	0	526.393	0	332.181	0	359.376	0	386.866	0	359.313	0	350.769	0	400.311	0	354.031	0	349.124	0
ILMN_1677200	1314.97	0	1305.39	0	1496.66	0	1736.61	0	1089.07	0	993.691	0	1232.98	0	1394	0	969.016	0	1098.54	0	1258.42	0	984.942	0
ILMN_1664718	428.328	0	490.717	0	268.475	0	322.292	0	290.793	0	297.807	0	234.223	0	280.094	0	211.661	0	268.903	0	252.005	0	319.101	0
ILMN_1772627	171.763	0	270.414	0	308.83	0	246.046	0	120.916	0.048052	183.623	0.0012987	183.984	0	170.831	0	159.629	0.0012987	189.432	0	199.085	0	161.979	0.0012987
ILMN_1683682	256.354	0	366.285	0	346.439	0	390.821	0	246.545	0	191.507	0	293.685	0	313.441	0	232.849	0	276.237	0	276.463	0	282.057	0
ILMN_1660817	265.137	0	210.407	0	190.387	0	244.942	0	160.581	0.0012987	188.819	0.0012987	158.118	0	154.807	0.0012987	158.385	0.0012987	168.906	0.0012987	172.573	0.0012987	175.379	0.0012987
ILMN_2371590	667.167	0	822.066	0	537.295	0	654.823	0	504.767	0	556.642	0	479.654	0	331.876	0	363.138	0	552.457	0	518.45	0	550.811	0
ILMN_1727001	610.953	0	676.645	0	532.874	0	576.792	0	455.257	0	436.227	0	414.503	0	521.209	0	483.893	0	357.083	0	431.856	0	418.874	0
ILMN_1712320	610.242	0	783.472	0	834.249	0	640.378	0	401.363	0	712.215	0	482.226	0	496.173	0	574.258	0	498.664	0	527.492	0	579.304	0
ILMN_2215382	1363.36	0	1155.25	0	778.577	0	1048.67	0	1147.87	0	746.193	0	558.079	0	820.974	0	1015.24	0	685.977	0	613.753	0	1025.37	0
ILMN_2117569	728.398	0	412.448	0	307.555	0	430.783	0	477.72	0	287.304	0	275.945	0	355.877	0	406.381	0	317.44	0	272.598	0	419.023	0
ILMN_1791593	748.341	0	484.207	0	520.306	0	460.79	0	380.507	0	328.829	0	390.693	0	390.336	0	344.627	0	337.219	0	348.877	0	345.626	0
ILMN_1663685	817.478	0	1367.87	0	1444.98	0	1233.95	0	853.011	0	933.498	0	1117.14	0	965.069	0	821.606	0	919.285	0	1112.44	0	798.403	0
ILMN_2185884	233	0	216.349	0	216.495	0	201.141	0	499.323	0	577.36	0	439.305	0	481.032	0	602.529	0	459.152	0	475.152	0	476.356	0
ILMN_1757872	572.666	0	358.976	0	403.913	0	357.815	0	270.199	0	324.729	0	264.189	0	268.446	0	275.231	0	234.353	0	240.083	0	207.033	0
ILMN_1656486	351.543	0	431.127	0	297.538	0	377.804	0	252.08	0	299.438	0	220.872	0	263.631	0	287.16	0	247.157	0	272.097	0	314.188	0
ILMN_1745501	1045.65	0	763.227	0	881.474	0	949.113	0	796.613	0	690.517	0	523.302	0	607.069	0	878.855	0	753.121	0	699.778	0	623.906	0
ILMN_1715789	239.421	0	209.579	0	212.549	0	241.097	0	164.536	0.0012987	115.436	0.105195	161.33	0	151.934	0.0012987	153.571	0.0012987	143.343	0.0038961	159.348	0.0012987	141.735	0.0038961
ILMN_1792356	2433.84	0	2607.98	0	2503.44	0	3179.15	0	1791.37	0	1905.37	0	1689.55	0	1832.76	0	1943.44	0	2062.01	0	1954.29	0	2160.3	0
ILMN_2054554	715.433	0	438.841	0	298.934	0	519.47	0	431.663	0	398.995	0	252.291	0	317.074	0	364.794	0	334.118	0	318.585	0	445.368	0
ILMN_2396020	3032.19	0	3446.46	0	1960.57	0	3003.24	0	1857.53	0	2465.23	0	2371.94	0	1692.81	0	1796.71	0	1755.53	0	1482.54	0	1935.31	0
ILMN_1677466	641.943	0	782.97	0	610.73	0	865.552	0	473.439	0	638.241	0	592.642	0	560.691	0	547.415	0	538.167	0	516.828	0	492.293	0
ILMN_1671568	141.964	0.0025974	130.092	0.00779221	130.97	0.00779221	143.743	0.0025974	443.758	0	406.125	0	380.697	0	470.299	0	415.017	0	385.938	0	420.312	0	347.686	0
ILMN_1751904	196.418	0	268.057	0	302.229	0	324.109	0	457.634	0	401.169	0	641.943	0	500.33	0	361.259	0	535.027	0	665.541	0	444.277	0
ILMN_2108735	3741.61	0	4491.89	0	5238.51	0	5268.51	0	2116.96	0	2129.62	0	2772.98	0	2094.45	0	2002.69	0	2903.28	0	3165.56	0	2376.57	0
ILMN_1665696	209.993	0	248.324	0	249.532	0	267.325	0	157.442	0.0012987	192.521	0	198.293	0	170.969	0	170.739	0.0012987	198.386	0	227.309	0	193.236	0
ILMN_1703852	2412.91	0	1517.57	0	1839.25	0	1491.38	0	1347.92	0	1206.37	0	1289.87	0	1263.18	0	1272.49	0	1045.98	0	1266.95	0	1093.63	0
ILMN_1803348	751.782	0	707.453	0	691.621	0	737.327	0	1006.13	0	1653.68	0	1309.36	0	1368.48	0	1140.44	0	1422.84	0	1399.91	0	1564.16	0
ILMN_2051900	2695.82	0	1646.14	0	1443.38	0	1522.83	0	1754.05	0	1197.39	0	1062.72	0	1316.61	0	1529.27	0	1324.26	0	986.6	0	1902.17	0
ILMN_1740231	327.329	0	418.936	0	290.171	0	462.122	0	214.174	0	251.259	0	299.277	0	285.949	0	268.95	0	282.665	0	278.685	0	326.286	0
ILMN_1784320	557.66	0	555.085	0	422.288	0	803.778	0	275.678	0	303.762	0	384.164	0	350.137	0	288.112	0	395.245	0	358.355	0	439.413	0
ILMN_1810604	458.572	0	145.776	0.0025974	145.413	0.0038961	154.021	0.0025974	800.006	0	405.155	0	586.691	0	472.675	0	513.026	0	461.914	0	481.294	0	308.533	0
ILMN_1697268	269.212	0	245.861	0	323.087	0	351.412	0	483.988	0	822.842	0	496.714	0	709.595	0	617.36	0	624.939	0	708.343	0	931.409	0
ILMN_1779147	3560.66	0	3263.09	0	2698.85	0	2264.98	0	1842.48	0	2380.39	0	2220.87	0	1940.54	0	1589.55	0	2082.82	0	1867.08	0	1678.26	0
ILMN_1713835	256.047	0	356.379	0	360.989	0	295.997	0	220.968	0	219.187	0	283.619	0	223.078	0	220.56	0	231.834	0	258.554	0	272.651	0
ILMN_1744963	442.269	0	295.669	0	188.186	0	245.818	0	233.554	0	273.239	0	212.398	0	214.905	0	189.964	0	229.369	0	253.879	0	192.892	0
ILMN_1670134	1679.98	0	1547.07	0	1555.21	0	1587.86	0	1191.15	0	1057.85	0	1447.72	0	1107.65	0	1272.9	0	1131.24	0	1248.88	0	986.6	0
ILMN_1676302	1130.84	0	824.018	0	821.606	0	858.171	0	837.419	0	533.479	0	622.979	0	694.887	0	860.145	0	568.151	0	604.268	0	746.018	0
ILMN_1713178	693.771	0	619.678	0	377.175	0	502.801	0	422.718	0	410.148	0	420.168	0	251.198	0	418.026	0	420.887	0	365.974	0	460.302	0
ILMN_1659029	366.984	0	358.211	0	399.426	0	392.7	0	290.398	0	268.173	0	272.809	0	276.463	0	283.239	0	350.95	0	321.873	0	246.389	0
ILMN_2405233	829.237	0	854.944	0	619.678	0	883.935	0	586.529	0	634.415	0	593.009	0	618.035	0	478.154	0	576.284	0	543.3	0	700.235	0
ILMN_3258795	533.621	0	532.979	0	638.992	0	702.761	0	430.861	0	300.924	0	605.932	0	449.197	0	346.968	0	451.718	0	449.619	0	445.643	0
ILMN_3247082	198.293	0	149.897	0.0025974	168.417	0.0012987	158.983	0.0012987	126.753	0.0168831	123.437	0.0337662	114.772	0.116883	122.807	0.0298701	149.948	0.0012987	106.092	0.394805	119.782	0.0493507	128.215	0.0207792
ILMN_3237177	1195.05	0	663.88	0	441.466	0	699.008	0	843.096	0	472.03	0	369.871	0	427.983	0	720.702	0	493.991	0	382.232	0	668.983	0
ILMN_1689552	390.336	0	290.826	0	216.073	0	247.119	0	274.673	0	211.145	0	190.162	0	199.629	0	243.717	0	212.635	0	185.151	0	239.329	0
ILMN_1691071	187.193	0	165.989	0.0012987	154.277	0.0025974	161.756	0.0012987	712.58	0	360.114	0	298.523	0	608.828	0	1046.4	0	372.177	0	422.39	0	928.209	0
ILMN_1741096	2571.03	0	2463.26	0	1813.46	0	1670.04	0	1930.28	0	1737.34	0	1651.99	0	1276.44	0	1509.29	0	1493.59	0	1586.29	0	1723.37	0
ILMN_1686961	1047.16	0	683.59	0	632.777	0	803.375	0	772.77	0	714.584	0	403.391	0	610.242	0	810.471	0	499.55	0	518.522	0	595.372	0
ILMN_2355831	106.384	0.387013	105.418	0.433766	106.079	0.374026	106.64	0.349351	249.712	0	215.204	0	252.659	0	306.331	0	198.424	0	270.869	0	280.472	0	237.3	0
ILMN_1668411	103.131	0.558442	126.422	0.0142857	123.997	0.0272727	112.307	0.172727	197.825	0	179.175	0.0012987	219.585	0	260.009	0	171.335	0.0012987	236.643	0	207.129	0	173.725	0.0012987
ILMN_2150294	1200.04	0	665.541	0	459.035	0	645.541	0	831.638	0	508.466	0	382.042	0	492.381	0	611.25	0	455.184	0	437.221	0	754.117	0
ILMN_2387471	1087.97	0	713.836	0	643.203	0	946.317	0	659.023	0	535.433	0	474.367	0	623.743	0	696.421	0	676.247	0	710.005	0	756.096	0
ILMN_1655498	568.653	0	839.751	0	824.479	0	1008.1	0	434.954	0	578.086	0	651.063	0	701.565	0	438.841	0	672.065	0	728.398	0	596.845	0
ILMN_1781225	277.002	0	363.673	0	328.042	0	352.148	0	251.047	0	181.951	0.0012987	251.157	0	285.875	0	272.432	0	197.778	0	202.599	0	245.778	0
ILMN_3181480	1167	0	541.292	0	405.84	0	642.312	0	861.695	0	469.306	0	368.503	0	412.918	0	556.141	0	505.21	0	340.947	0	649.773	0
ILMN_3235148	4705.96	0	4705.96	0	2667.62	0	3433.9	0	1788.52	0	3064.9	0	1895.45	0	1537.88	0	1676.48	0	3520.62	0	2031.48	0	3577.04	0
ILMN_2230162	2190.55	0	1555.21	0	1285.73	0	1740.52	0	1751.78	0	1385.98	0	940.36	0	1001.66	0	1524.46	0	1140.44	0	1041.65	0	1664.96	0
ILMN_2194852	3835.18	0	1993.05	0	1663.74	0	2310.18	0	2766.23	0	1571.38	0	1160.87	0	1444.98	0	2173.66	0	1791.37	0	1755.53	0	2328.71	0
ILMN_1754600	539.6	0	986.6	0	992.158	0	1055.22	0	408.457	0	637.443	0	711.686	0	475.411	0	404.631	0	608.346	0	704.146	0	759.671	0
ILMN_1669523	6439.07	0	381.373	0	474.268	0	4188.69	0	4297.7	0	840.526	0	825.721	0	3091.67	0	3454.8	0	670.865	0	654.277	0	3843.96	0
ILMN_1788213	526.033	0	651.784	0	574.146	0	658.238	0	423.426	0	573.807	0	423.8	0	470.608	0	473.127	0	442.269	0	448.448	0	492.45	0
ILMN_1678961	920.546	0	559.824	0	746.673	0	586.899	0	523.177	0	545.777	0	330.867	0	383.639	0	510.788	0	323.087	0	331.11	0	433.659	0
ILMN_1700081	1017	0	319.864	0	354.342	0	345.269	0	420.775	0	259.679	0	367.199	0	314.086	0	407.169	0	360.325	0	371.158	0	344.397	0
ILMN_1704286	187.594	0	196.197	0	147.094	0.0038961	177.008	0	124.126	0.0324675	115.77	0.0987013	133.275	0.00779221	136.203	0.0012987	102.943	0.541558	123.861	0.0285714	119.765	0.0493507	104.608	0.468831
ILMN_2309848	259.428	0	341.58	0	213.186	0	313.365	0	210.36	0	217.456	0	188.125	0	211.089	0	153.032	0.0012987	181.609	0	186.916	0	145.348	0.0038961
ILMN_2222065	175.682	0	231.647	0	191.075	0	211.684	0	152.483	0.0012987	145.266	0.0012987	154.593	0	148.093	0.0012987	145.322	0.0012987	165.957	0.0012987	150.421	0.0012987	151.826	0.0012987
ILMN_1659297	533.112	0	513.148	0	430.204	0	475.549	0	304.708	0	459.639	0	176.326	0	248.062	0	301.261	0	356.379	0	272.052	0	358.976	0
ILMN_2344455	977.938	0	1188.62	0	834.757	0	847.493	0	450.195	0	796.613	0	521.586	0	443.758	0	420.887	0	833.818	0	486.751	0	684.557	0
ILMN_1660718	2588.44	0	838.877	0	1167.44	0	738.61	0	1201.12	0	1061.4	0	395.068	0	679.954	0	1584.46	0	527.654	0	523.302	0	675.239	0
ILMN_1767503	150.4	0.0012987	160.292	0.0025974	153.356	0.0025974	143.399	0.0025974	101.971	0.612987	100.174	0.715584	108.168	0.284416	108.68	0.267533	103.44	0.522078	102.218	0.612987	102.916	0.550649	106.518	0.368831
ILMN_1709681	126.546	0.0246753	159.997	0.0025974	142.416	0.00519481	133.241	0.00779221	100.498	0.697403	106.927	0.368831	103.262	0.515584	103.97	0.5	111.214	0.202597	113.962	0.128571	103.507	0.520779	100.525	0.696104
ILMN_1799744	223.497	0	188.986	0.0012987	193.254	0	204.318	0	329.414	0	414.503	0	352.048	0	307.328	0	330.577	0	365.553	0	400.138	0	348.133	0
ILMN_1681984	316.321	0	319.22	0	323.136	0	306.68	0	204.143	0	190.216	0	225.703	0	223.919	0	215.048	0	203.983	0	220.664	0	208.566	0
ILMN_2077952	400.454	0	420.576	0	410.554	0	502.495	0	251.763	0	264.998	0	257.759	0	320.823	0	263.631	0	238.175	0	250.566	0	314.412	0
ILMN_1804569	105.136	0.445454	174.496	0.0012987	180.859	0.0012987	192.136	0	92.8127	0.971429	92.6505	0.971429	97.0198	0.861039	94.1431	0.955844	103.555	0.514286	96.4537	0.91039	103.982	0.493507	109.123	0.262338
ILMN_1779558	259.185	0	239.614	0	309.936	0	284.279	0	189.562	0	164.293	0.0012987	200.181	0	201.192	0	205.968	0	181.652	0	179.069	0	157.453	0.0012987
ILMN_1784749	283.658	0	201.692	0	266.579	0	253.958	0	186.011	0	163.369	0.0012987	182.795	0	173.293	0	173.008	0.0012987	174.496	0	194.487	0	170.886	0.0012987
ILMN_1729180	137.659	0.00649351	146.408	0.0025974	141.486	0.00519481	141.218	0.0025974	484.847	0	635.917	0	400.454	0	495.139	0	359.442	0	378.899	0	345.626	0	275.76	0
ILMN_1800602	143.472	0.0025974	206.28	0	131.638	0.00649351	145.454	0.0025974	412.707	0	453.405	0	350.27	0	320.725	0	315.835	0	396.125	0	405.329	0	273.278	0
ILMN_2188862	552.573	0	455.435	0	407.362	0	448.805	0	221.778	0	375.55	0	208.239	0	211.61	0	184.326	0	200.643	0	216.13	0	165.166	0.0012987
ILMN_1745005	797.042	0	905.86	0	604.586	0	616.56	0	561.948	0	546.375	0	529.905	0	503.817	0	493.465	0	567.673	0	485.087	0	600.674	0
ILMN_2195914	334.952	0	537.295	0	350.341	0	367.56	0	307.328	0	358.976	0	260.352	0	247.492	0	199.699	0	353.125	0	278.187	0	367.262	0
ILMN_1727087	1394.49	0	890.799	0	1031.75	0	1501.29	0	193.515	0	302.278	0	221.84	0	206.652	0	152.553	0.0012987	209.676	0	208.519	0	196.248	0
ILMN_1782419	11103.3	0	6583.16	0	8547.19	0	5874.95	0	5215.22	0	5902.76	0	2815.81	0	4664.53	0	6397.54	0	4091.96	0	4014.72	0	5320.38	0
ILMN_1656145	1469.51	0	1487.55	0	1396.2	0	1386.85	0	950.372	0	1204.21	0	953.582	0	1029.11	0	1233.48	0	970.37	0	1052.25	0	1083.54	0
ILMN_1651642	1663.74	0	1266.95	0	1255.65	0	1770.37	0	1218.22	0	888.927	0	1068.06	0	1114.52	0	1172.06	0	1273.47	0	1229.69	0	1133.01	0
ILMN_1789502	548.962	0	244.652	0	348.543	0	309.495	0	280.83	0	182.108	0.0012987	303.937	0	319.22	0	336.225	0	246.389	0	239.364	0	267.964	0
ILMN_2397646	358.773	0	409.7	0	555.548	0	572.457	0	563.509	0	786	0	1369.83	0	999.199	0	593.009	0	895.025	0	1226.2	0	694.147	0
ILMN_3242038	149.064	0.0012987	226.026	0	234.083	0	167.414	0	113.276	0.154546	169.952	0.0012987	133.704	0.00779221	115.787	0.1	132.985	0.00779221	168.508	0.0012987	198.807	0	142.335	0.0038961
ILMN_2096719	573.36	0	456.212	0	518.45	0	425.514	0	366.494	0	463.012	0	276.237	0	386.319	0	407.607	0	326.741	0	318.441	0	393.93	0
ILMN_1721138	736.094	0	727.726	0	641.737	0	604.412	0	522.708	0	532.421	0	520.831	0	502.495	0	471.039	0	527.166	0	514.457	0	477.61	0
ILMN_2201580	349.33	0	262.61	0	309.334	0	329.31	0	702.276	0	592.472	0	651.192	0	577.069	0	611.456	0	608.036	0	650.889	0	485.827	0
ILMN_2148527	1163.26	0	511.843	0	371.158	0	657.56	0	2583.68	0	1620.6	0	1710.16	0	1800.48	0	3070.09	0	2843.86	0	2275.6	0	2371.94	0
ILMN_1757467	101.844	0.642857	113.677	0.112987	106.194	0.363636	112.575	0.167533	687.999	0	327.028	0	548.588	0	796.193	0	687.838	0	549.548	0	511.591	0	662.378	0
ILMN_2091123	5305.4	0	2423.62	0	1597.59	0	2480.04	0	2770.75	0	2237.93	0	1611.05	0	1803.42	0	2480.04	0	1550.41	0	1526.14	0	2644.1	0
ILMN_1659316	134.047	0.0103896	119.011	0.0493507	125.742	0.0220779	114.383	0.125974	433.05	0	544.871	0	532.421	0	358.429	0	249.679	0	456.892	0	476.55	0	256.689	0
ILMN_1710284	1327.88	0	289.942	0	309.779	0	928.209	0	782.148	0	254.329	0	281.952	0	714.363	0	831.126	0	218.838	0	233.886	0	854.697	0
ILMN_2379788	691.301	0	812.619	0	500.654	0	706.441	0	455.661	0	602.628	0	449.074	0	463.588	0	320.203	0	688.377	0	502.495	0	575.664	0
ILMN_1697820	1045.15	0	1314.45	0	1465.56	0	1131.24	0	952.693	0	987.176	0	1104.32	0	956.178	0	933.779	0	999.541	0	966.035	0	722.076	0
ILMN_1757406	497.906	0	724.618	0	531.891	0	557.431	0	406.85	0	328.111	0	403.661	0	478.805	0	307.141	0	412.077	0	415.674	0	397.628	0
ILMN_1813314	279.668	0	564.233	0	541.004	0	477.72	0	276.189	0	241.127	0	320.934	0	345.269	0	226.903	0	287.304	0	297.6	0	250.118	0
ILMN_1796179	1622.15	0	2436.01	0	2836.11	0	2478.03	0	1338.29	0	1142.96	0	1754.05	0	1513.72	0	1159.17	0	1556.24	0	1654.84	0	1270.07	0
ILMN_1659047	507.625	0	586.133	0	659.926	0	648.282	0	502.042	0	309.211	0	438.327	0	497.906	0	415.758	0	420.048	0	404.175	0	427.1	0
ILMN_1732071	867.43	0	832.615	0	886.312	0	950.372	0	780.264	0	717.475	0	596.845	0	661.053	0	701.417	0	578.781	0	598.891	0	774.915	0
ILMN_1779648	691.464	0	600.814	0	609.056	0	821.17	0	427.983	0	463.864	0	507.51	0	541.697	0	478.307	0	519.948	0	557.18	0	446.179	0
ILMN_1723486	190.637	0	289.424	0	239.86	0	256.203	0	347.949	0	905.594	0	358.211	0	324.058	0	312.532	0	460.027	0	445.927	0	367.827	0
ILMN_2157441	166.663	0.0012987	118.602	0.0519481	112.169	0.171429	120.831	0.0597403	576.547	0	132.05	0.012987	445.472	0	203.24	0	311.438	0	341.722	0	326.221	0	170.811	0.0012987
ILMN_1809439	1726.03	0	1877.03	0	1162.67	0	1178.58	0	1010.01	0	1492.58	0	894.049	0	810.258	0	886.035	0	1076.81	0	1047.16	0	1567.38	0
ILMN_2219712	1782.78	0	1989.62	0	1106.75	0	1451.38	0	1204.21	0	1342.49	0	935.42	0	932.047	0	899.807	0	1122.99	0	772.77	0	1355.4	0
ILMN_1657395	3413.56	0	2465.23	0	2395.09	0	2340.23	0	2247.76	0	1808.69	0	2273.88	0	1797.8	0	2389.89	0	1993.05	0	1926.66	0	1703.93	0
ILMN_3251232	681.327	0	548.777	0	600.018	0	498.362	0	436.824	0	316.926	0	404.42	0	473.827	0	590.178	0	350.543	0	365.191	0	383.089	0
ILMN_2409220	510.022	0	633.061	0	716.514	0	449.775	0	351.303	0	444.374	0	489.75	0	417.045	0	390.821	0	601.458	0	439.579	0	453.405	0
ILMN_3178792	1687.72	0	1087.97	0	868.346	0	1364.92	0	1229.15	0	890.239	0	633.863	0	811.832	0	1011.97	0	588.393	0	648.487	0	1032.5	0
ILMN_2370135	593.383	0	394.757	0	238.405	0	363.753	0	342.945	0	307.705	0	232.849	0	271.119	0	328.44	0	284.563	0	226.171	0	442.858	0
ILMN_3239700	131.556	0.0155844	181.373	0.0012987	190.425	0	184.025	0	107.592	0.293507	124.827	0.0272727	138.165	0.00649351	125.12	0.0220779	117.305	0.0688312	130.64	0.00779221	143.586	0.0025974	124.634	0.0285714
ILMN_1798496	146.648	0.0012987	238.044	0	246.181	0	240.017	0	110.257	0.212987	133.439	0.0116883	121.964	0.0298701	111.751	0.179221	105.894	0.394805	132.528	0.00649351	138.595	0.00519481	126.686	0.0233766
ILMN_1759676	320.038	0	477.11	0	460.302	0	360.847	0	223.117	0	275.349	0	352.999	0	234.155	0	221.711	0	311.936	0	315.588	0	229.242	0
ILMN_1829768	449.619	0	360.562	0	262.61	0	329.696	0	253.168	0	276.591	0	227.286	0	197.546	0	205.585	0	271.052	0	221.521	0	231.458	0
ILMN_1897741	2381.68	0	1925.44	0	1662.76	0	1702.86	0	1190.19	0	1519.71	0	1450.83	0	1277.57	0	1412.42	0	1490.1	0	1508.04	0	1460.61	0
ILMN_1857335	196.73	0	154.07	0.0025974	154.85	0.0025974	164.862	0	162.659	0.0012987	121.679	0.038961	117.181	0.0792208	141.761	0.0012987	155.996	0.0012987	100.822	0.706493	114.612	0.120779	120.668	0.0415584
ILMN_1904054	139.429	0.0038961	197.825	0	184.729	0	177.815	0	125.226	0.025974	119.281	0.0662338	147.922	0.0025974	110.294	0.209091	116.765	0.0766234	135.106	0.00649351	140.766	0.00519481	113.715	0.131169
ILMN_1865764	2220.87	0	1354.63	0	1690.98	0	2074.3	0	1398.63	0	1330.55	0	1522.83	0	1464.07	0	1105.82	0	1406.24	0	1501.86	0	1157.67	0
ILMN_1886092	226.275	0	207.429	0	209.863	0	192.576	0	131.195	0.0103896	128.088	0.0194805	112.59	0.154546	128.076	0.0142857	149.762	0.0012987	125.602	0.0168831	127.109	0.0220779	144.94	0.0038961
ILMN_1851540	212.186	0	281.711	0	265.051	0	212.324	0	160.163	0.0012987	239.364	0	205.836	0	179.817	0	150.255	0.0012987	171.242	0.0012987	195.621	0	164.33	0.0012987
ILMN_1867188	574.146	0	324.168	0	347.785	0	371.546	0	386.137	0	244.2	0	238.006	0	353.786	0	397.628	0	242.576	0	307.284	0	276.08	0
ILMN_1908989	315.658	0	277.805	0	236.318	0	258.554	0	198.605	0	220.321	0	181.307	0	175.625	0	184.466	0	172.573	0	172.402	0.0012987	233.554	0
ILMN_1846922	715.709	0	477.818	0	461.232	0	439.784	0	423.601	0	416.217	0	310.987	0	336.436	0	495.025	0	374.43	0	383.639	0	347.87	0
ILMN_1881909	154.221	0.0012987	239.364	0	293.142	0	154.634	0.0025974	156.896	0.0012987	187.432	0.0012987	185.424	0	138.601	0.0012987	140.681	0.0012987	165.989	0.0012987	173.293	0.0012987	145.041	0.0038961
ILMN_1898723	724.308	0	386.717	0	657.067	0	454.398	0	330.158	0	369.624	0	301.347	0	361.678	0	321.515	0	328.348	0	301.67	0	276.463	0
ILMN_2415583	294.861	0	216.328	0	241.344	0	230.803	0	223.387	0	149.756	0.0012987	195.071	0	191.419	0	190.277	0	177.726	0	169.521	0.0012987	160.837	0.0012987
ILMN_1739429	266.976	0	222.466	0	199.87	0	228.816	0	172.105	0	141.639	0.0012987	147.738	0.0025974	160.32	0.0012987	144.386	0.0012987	153.984	0.0012987	140.985	0.00519481	142.853	0.0038961
ILMN_1676563	2209.17	0	1403.08	0	1275.84	0	1306.53	0	1221.72	0	1360.23	0	1036.33	0	1148.96	0	1368.48	0	831.381	0	869.908	0	1038.94	0
ILMN_1721758	265.748	0	328.269	0	214.174	0	248.107	0	188.02	0	260.918	0	202.293	0	179.603	0	130.77	0.00909091	250.492	0	183.97	0	234.223	0
ILMN_1710937	487.55	0	202.51	0	217.194	0	215.947	0	506.551	0	620.307	0	534.929	0	433.557	0	510.689	0	553.119	0	576.664	0	459.372	0
ILMN_1673352	1036.65	0	799.298	0	1293.35	0	681.94	0	2746.84	0	2302.31	0	2731.43	0	2305.92	0	3038.42	0	2583.68	0	2636.47	0	1617.17	0
ILMN_1805750	558.239	0	669.968	0	1047.87	0	478.805	0	2367.75	0	1762.75	0	2251.17	0	1917.16	0	1894.05	0	2056.76	0	2153.11	0	1436.95	0
ILMN_1746085	6583.16	0	5215.22	0	3591.83	0	4670.28	0	9382.4	0	11254.8	0	7819.17	0	8728.28	0	10711.5	0	7389.78	0	7043.64	0	10088.9	0
ILMN_2396875	4033.55	0	3696.62	0	2631.68	0	3490.18	0	6708.1	0	8604.58	0	4491.89	0	6504.06	0	7221.83	0	5406.81	0	5229.17	0	7468.36	0
ILMN_2407851	813.163	0	493.89	0	393.301	0	568.151	0	557.18	0	378.152	0	293.795	0	416.593	0	470.394	0	329.235	0	291.464	0	491.172	0
ILMN_1664608	338.129	0	318.657	0	252.042	0	254.728	0	198.724	0	240.645	0	212.132	0	205.585	0	227.04	0	204.832	0	205.991	0	246.111	0
ILMN_1811468	1050.42	0	776.827	0	709.795	0	1043.14	0	590.06	0	651.063	0	563.224	0	758.939	0	736.505	0	559.706	0	586.529	0	773.587	0
ILMN_2054019	384.842	0	1635.1	0	2149.28	0	1054.28	0	2623.07	0	2428.02	0	2597.9	0	3208.9	0	2428.02	0	1724.98	0	1860.28	0	1884.58	0
ILMN_1659913	599.668	0	291.759	0	283.96	0	324.49	0	849.622	0	907.313	0	360.047	0	457.553	0	1187.54	0	477.213	0	514.606	0	500.654	0
ILMN_1665792	203.483	0	206.182	0	196.366	0	199.353	0	147.545	0.0012987	147.987	0.0012987	156.253	0	141.687	0.0012987	168.868	0.0012987	138.953	0.00519481	156.194	0.0012987	169.28	0.0012987
ILMN_3239181	666.605	0	519.127	0	510.689	0	454.524	0	490.097	0	467.437	0	359.813	0	390.693	0	401.485	0	387.642	0	319.471	0	396.202	0
ILMN_1671392	1532.46	0	946.952	0	1362.71	0	1424.23	0	2794.36	0	2376.57	0	2930.11	0	2950.62	0	2264.98	0	2789.08	0	2801.05	0	2180.92	0
ILMN_1673769	198.446	0	208.841	0	232.548	0	182.717	0	171.457	0	167.804	0.0012987	138.696	0.00649351	138.712	0.0012987	146.783	0.0012987	164.054	0.0012987	161.719	0.0012987	151.403	0.0012987
ILMN_2235785	8920.7	0	4455.89	0	3469.24	0	4739.5	0	5894.45	0	3483.09	0	3192.68	0	4081.34	0	6299.52	0	2915.14	0	2968.49	0	4481.14	0
ILMN_1813741	464.254	0	264.155	0	283.785	0	324.226	0	994.652	0	984.27	0	513.026	0	735.645	0	964.019	0	595.522	0	556.141	0	742.706	0
ILMN_2297765	353.686	0	337.731	0	336.175	0	324.303	0	250.454	0	288.563	0	212.685	0	283.08	0	256.233	0	233.781	0	237.874	0	257.463	0
ILMN_1813704	259.477	0	549.84	0	413.321	0	452.577	0	301.556	0	312.197	0	430.783	0	393.575	0	208.396	0	294.375	0	299.478	0	255.072	0
ILMN_1745813	661.053	0	701.565	0	586.133	0	486.541	0	365.308	0	592.781	0	488.293	0	404.723	0	475.286	0	405.155	0	452.949	0	477.323	0
ILMN_1805992	1033.32	0	789.283	0	688.201	0	910.695	0	743.893	0	686.985	0	355.44	0	653.871	0	972.669	0	434.73	0	448.255	0	731.766	0
ILMN_2289093	327.811	0	469.67	0	430.039	0	534.044	0	288.563	0	324.878	0	382.403	0	350.412	0	251.37	0	340.422	0	365.129	0	332.235	0
ILMN_2415979	1025.72	0	674.487	0	510.126	0	622.332	0	820.642	0	439.519	0	338.298	0	428.588	0	583.263	0	565.731	0	431.301	0	602.052	0
ILMN_1654653	738.336	0	912.262	0	976.616	0	1111.58	0	612.135	0	805.996	0	741.39	0	853.882	0	590.33	0	728.964	0	712.952	0	739.001	0
ILMN_1810852	4957.07	0	5750.06	0	5367.39	0	5222.8	0	4578.72	0	3246.44	0	4251.79	0	4020.24	0	3658.28	0	3587.28	0	3653.55	0	3502.78	0
ILMN_2062381	441.79	0	265.829	0	244.833	0	401.892	0	270.077	0	227.607	0	168.988	0	232.074	0	235.156	0	204.754	0	194.188	0	389.08	0
ILMN_1663080	665.377	0	773.587	0	702.957	0	714.795	0	577.36	0	455.661	0	601.912	0	545.412	0	399.688	0	479.442	0	481.164	0	370.919	0
ILMN_1754969	378.259	0	429.087	0	425.959	0	432.13	0	279.278	0	308.175	0	269.885	0	283.198	0	275.309	0	326.608	0	319.583	0	328.44	0
ILMN_3251587	560.071	0	280.669	0	179.74	0.0012987	891.093	0	264.644	0	196.038	0	178.726	0	380.422	0	321.302	0	295.403	0	269.991	0	624.939	0
ILMN_3195372	451.171	0	460.892	0	315.076	0	352.579	0	295.127	0	285.165	0	264.517	0	296.888	0	303.229	0	307.328	0	294.861	0	341.722	0
ILMN_3187612	3946.74	0	2351.2	0	1355.4	0	2531.37	0	2110.07	0	1665.9	0	1360.91	0	1413.7	0	2052.24	0	1519.71	0	1085.92	0	2297.09	0
ILMN_3261439	931.139	0	551.801	0	338.062	0	532.874	0	524.963	0	403.069	0	298.064	0	290.871	0	475.869	0	334.883	0	281.516	0	632.777	0
ILMN_3182893	341.523	0	284.428	0	290.354	0	278.421	0	217.483	0	208.641	0	211.986	0	232.483	0	212.132	0	203.182	0	196.338	0	208.921	0
ILMN_3192446	446.052	0	584.865	0	337.527	0	432.397	0	252.419	0	340.793	0	236.677	0	252.419	0	217.971	0	297.437	0	245.345	0	387.255	0
ILMN_3268914	5825.05	0	7759.58	0	5689.24	0	6239.8	0	4020.24	0	4925.91	0	3989.92	0	3509.12	0	3327.65	0	4782.79	0	3649.53	0	5432.49	0
ILMN_3255792	8624.79	0	4468.58	0	3733.12	0	6072.89	0	7330.14	0	3715.98	0	2866.88	0	3499.1	0	5329.88	0	3278.9	0	3122.59	0	5329.88	0
ILMN_3262849	556.046	0	371.755	0	247.078	0	310.788	0	394.994	0	254.771	0	219.89	0	314.282	0	290.309	0	242.089	0	214.853	0	345.058	0
ILMN_3267017	4241.58	0	4172.44	0	1657.39	0	2283.75	0	1875.08	0	2716.33	0	1236.64	0	1531.79	0	1121.58	0	2092.51	0	1129.53	0	2381.68	0
ILMN_3238053	1029.11	0	531.891	0	473.127	0	606.185	0	650.577	0	488.585	0	313.851	0	457.078	0	435.309	0	476.55	0	361.678	0	565.886	0
ILMN_3192316	416.069	0	529.327	0	307.141	0	450.737	0	283.687	0	368.427	0	278.855	0	274.275	0	233.206	0	462.899	0	234.753	0	416.217	0
ILMN_3264112	3425.57	0	1852.82	0	1902.17	0	2239.41	0	2663.1	0	1450.83	0	1537.35	0	2070.94	0	1947.6	0	1535.3	0	1151.44	0	2283.75	0
ILMN_3193623	1399.91	0	1466.25	0	901.39	0	1085.92	0	729.605	0	1021.35	0	533.479	0	593.806	0	623.175	0	1127.02	0	635.597	0	1468.36	0
ILMN_3179620	632.593	0	607.59	0	936.653	0	542.08	0	470.814	0	317.259	0	613.257	0	522.29	0	507.734	0	530.222	0	553.775	0	415.584	0
ILMN_3259146	171.009	0	230.16	0	228.265	0	222.834	0	554.346	0	497.095	0	258.63	0	350.477	0	365.245	0	406.85	0	344.397	0	386.218	0
ILMN_3271122	3360.16	0	2550.67	0	2403.92	0	2418.68	0	1841.62	0	2625.21	0	1363.99	0	1298.75	0	1335.78	0	2499.2	0	1862.54	0	2808.24	0
ILMN_3232282	4660.03	0	3319.77	0	3208.9	0	5441.35	0	4605.94	0	3196.86	0	1887.44	0	2840.47	0	3259.01	0	2920.35	0	2459.3	0	3234.09	0
ILMN_3263225	339.146	0	207.403	0	258.775	0	208.897	0	204.465	0	200.159	0	186.124	0	197.632	0	237.042	0	173.008	0	168.94	0.0012987	180.799	0.0012987
ILMN_3214532	3354.4	0	3208.9	0	2292.16	0	2697.15	0	1686.17	0	2880.75	0	1270.72	0	1372.46	0	1378.57	0	2774.19	0	1616.12	0	2866.88	0
ILMN_3289262	746.018	0	868.881	0	666.924	0	854.4	0	652.083	0	633.174	0	553.908	0	635.917	0	529.142	0	665.022	0	519.127	0	648.124	0
ILMN_3200539	501.826	0	441.977	0	267.541	0	336.48	0	241.208	0	355.253	0	227.124	0	218.791	0	206.518	0	319.921	0	264.558	0	422.822	0
ILMN_3231550	534.818	0	395.638	0	248.908	0	386.319	0	406.205	0	280.183	0	197.806	0	261.842	0	301.347	0	282.954	0	222.808	0	369.624	0
ILMN_3215461	385.251	0	359.376	0	192.022	0	297.6	0	263.3	0	251.439	0	180.821	0	241.308	0	269.487	0	234.391	0	181.652	0	275.855	0
ILMN_3275345	3599.59	0	3379.04	0	2188.71	0	2712.99	0	2218.47	0	3087.2	0	1569.8	0	1883.36	0	1481.64	0	2944.12	0	2307.11	0	2948.75	0
ILMN_3239135	2351.2	0	1384.71	0	757.974	0	1218.61	0	1537.35	0	784.032	0	600.189	0	759.436	0	950.647	0	767.081	0	656.913	0	1269.09	0
ILMN_3236130	390.237	0	312.727	0	241.956	0	306.441	0	209.786	0	252.911	0	168.106	0	184.446	0	180.758	0.0012987	319.101	0	198.508	0	293.893	0
ILMN_3243644	574.773	0	210.187	0	175.682	0.0012987	1614.14	0	296.971	0	140.876	0.0012987	171.029	0	712.752	0	433.557	0	390.237	0	343.675	0	968.322	0
ILMN_3237404	950.972	0	399.426	0	312.674	0	519.948	0	488.406	0	384	0	235.388	0	326.877	0	481.503	0	338.129	0	256.833	0	446.464	0
ILMN_3280628	718.691	0	634.654	0	463.455	0	521.826	0	385.628	0	497.62	0	396.73	0	385.866	0	357.161	0	467.028	0	444.937	0	482.621	0
ILMN_3294222	1668.1	0	2948.75	0	1988.7	0	2398.44	0	1381.12	0	2729.48	0	1114.52	0	1398.63	0	887.084	0	2050.72	0	1736.61	0	2566.59	0
ILMN_3244929	475.869	0	298.395	0	297.6	0	337.527	0	312.251	0	213.006	0	266.899	0	274.947	0	308.25	0	232.013	0	261.889	0	268.057	0
ILMN_3283015	749.244	0	1022.64	0	676.804	0	686.985	0	505.786	0	727.145	0	619.678	0	567.819	0	620.503	0	597.944	0	572.666	0	580.325	0
ILMN_3275936	293.842	0	309.568	0	220.627	0	232.043	0	189.772	0	227.921	0	172.454	0	177.965	0	154.794	0.0012987	212.932	0	174.633	0.0012987	214.692	0
ILMN_3239610	170.624	0	379.938	0	121.465	0.0376623	132.106	0.00909091	131.773	0.00909091	173.994	0.0012987	118.048	0.0753247	128.341	0.0142857	146.919	0.0012987	146.149	0.0025974	126.931	0.0220779	127.626	0.0220779
ILMN_3236695	361.61	0	194.274	0	195.773	0	198.655	0	191.35	0	150.148	0.0012987	153.894	0	144.97	0.0012987	192.919	0	179.332	0	157.65	0.0012987	154.696	0.0012987
ILMN_3247533	269.034	0	163.74	0.0012987	183.706	0	228.623	0	161.677	0.0012987	162.005	0.0012987	145.947	0.0025974	158.425	0.0012987	186.704	0	154.555	0.0012987	152.417	0.0012987	173.441	0.0012987
ILMN_3244728	2450.46	0	1864.82	0	1259.96	0	2199.12	0	1957.52	0	1496.66	0	1055.22	0	1312.45	0	1696.29	0	1503.22	0	1138.54	0	1735.54	0
ILMN_3241834	758.939	0	722.289	0	451.171	0	649.254	0	404.486	0	607.59	0	345.578	0	365.974	0	338.298	0	687.838	0	445.255	0	647.228	0
ILMN_3294106	4449.6	0	2299.14	0	1568.55	0	2704.46	0	3394.13	0	1673.39	0	1205.4	0	1825.38	0	2588.44	0	1795.76	0	1337.66	0	2554.28	0
ILMN_1795243	1774.74	0	1837.97	0	1041.3	0	1574.91	0	1105.82	0	1495.12	0	820.642	0	839.983	0	955.891	0	1638.03	0	1046.4	0	1471.02	0
ILMN_3206804	1225.81	0	695.764	0	519.585	0	791.014	0	878.855	0	513.148	0	357.534	0	497.095	0	583.659	0	503.817	0	410.651	0	658.907	0
ILMN_2089752	211.986	0	150.935	0.0025974	157.739	0.0012987	144.377	0.0025974	115.153	0.116883	130.823	0.0155844	110.437	0.209091	111.776	0.176623	129.468	0.0116883	124.363	0.0233766	110.206	0.207792	119.044	0.0532468
ILMN_3216336	1432.23	0	1341.28	0	1499.02	0	1421.13	0	835.306	0	1345.16	0	900.072	0	899.556	0	806.556	0	1466.25	0	1167.44	0	1338.29	0
ILMN_3277209	233.649	0	165.771	0.0012987	192.376	0	231.496	0	150.972	0.0012987	139.822	0.0025974	162.477	0	173.869	0	160.997	0.0012987	161.381	0.0012987	165.535	0.0012987	151.416	0.0012987
ILMN_3274596	1594.11	0	846.326	0	959.451	0	1020.62	0	742.004	0	901.687	0	721.218	0	847.493	0	637.122	0	825.721	0	727.511	0	1139.76	0
ILMN_2098947	185.535	0	154.442	0.0025974	161.16	0.0012987	190.387	0	128.231	0.0142857	124.161	0.0311688	133.66	0.00779221	135.088	0.0025974	135.131	0.0038961	127.809	0.0142857	121.306	0.0415584	135.425	0.00779221
ILMN_3201221	629.139	0	673.496	0	423.899	0	575.132	0	305.459	0	631.26	0	330.467	0	320.425	0	305.782	0	491.929	0	345.058	0	527.947	0
ILMN_3204890	226.207	0	295.342	0	150.745	0.0025974	170.242	0	163.683	0.0012987	181.898	0.0012987	160.115	0	159.48	0.0012987	138.652	0.0025974	170.95	0.0012987	144.891	0.0012987	180.491	0.0012987
ILMN_3206132	694.353	0	732.346	0	450.308	0	475.06	0	373.562	0	561.787	0	319.73	0	359.041	0	302.916	0	541.004	0	342.683	0	547.659	0
ILMN_3294134	401.072	0	245.191	0	186.704	0	259.277	0	276.803	0	217.715	0	144.377	0.0025974	171.362	0	207.129	0	170.739	0.0012987	151.864	0.0012987	240.083	0
ILMN_1665823	2543.27	0	2909.58	0	1928.94	0	1815.94	0	1304.05	0	1770.37	0	1272.49	0	1304.05	0	1112.44	0	2380.39	0	1423.61	0	2027.36	0
ILMN_2249018	149.664	0.0012987	220.664	0	217.601	0	194.955	0	114.072	0.142857	119.326	0.0662338	120.823	0.0415584	120.127	0.0428571	117.123	0.0727273	120.482	0.0454546	123.645	0.0298701	119.145	0.0532468
ILMN_3286813	935.029	0	1180.2	0	677.121	0	942.893	0	489.064	0	813.163	0	491.048	0	643.067	0	594.628	0	763.227	0	623.324	0	749.383	0
ILMN_3292163	993.356	0	1307.26	0	1111.19	0	1032.17	0	622.506	0	1056.49	0	751.314	0	668.195	0	626.281	0	1244.36	0	803.375	0	955.272	0
ILMN_3201975	2075.9	0	4037.63	0	2373.37	0	2503.44	0	1915.85	0	2273.88	0	2065.36	0	1636.23	0	958.258	0	3369.26	0	1696.29	0	2572.95	0
ILMN_3284119	5789.38	0	6692.89	0	5018.5	0	5604.75	0	4001.78	0	4863.09	0	4279.75	0	4052.49	0	3458.29	0	3662.92	0	4789.49	0	5855.07	0
ILMN_3290298	3738.02	0	3524.95	0	3599.59	0	3372.84	0	2127.91	0	3116.2	0	2891.59	0	2236.3	0	2079.11	0	3266.15	0	2373.37	0	2903.28	0
ILMN_3208715	5238.51	0	9946.7	0	5943.43	0	5767.95	0	4046.41	0	5846.11	0	3754.24	0	3909.02	0	2748.62	0	5281.06	0	2979.11	0	5493.92	0
ILMN_1713764	886.563	0	1235.17	0	877.484	0	998.248	0	589.306	0	619.678	0	814.669	0	560.928	0	652.571	0	725.815	0	723.342	0	631.927	0
ILMN_3283449	353.125	0	411.722	0	316.087	0	361.76	0	235.037	0	312.727	0	229.746	0	196.958	0	209.192	0	320.038	0	294.333	0	330.577	0
ILMN_1742163	6928.95	0	3483.09	0	3167.99	0	4498.8	0	3871.27	0	3229.32	0	2524.53	0	2784	0	3630.38	0	3933.04	0	2568.3	0	2514.87	0
ILMN_1677697	1617.17	0	2053.86	0	1165.45	0	1362.71	0	1077.23	0	1790.58	0	805.731	0	734.922	0	791.637	0	1537.35	0	1016.5	0	1378.57	0
ILMN_1655842	278.984	0	989.617	0	1227.39	0	477.413	0	299.389	0	345.004	0	981.461	0	391.289	0	221.778	0	685.133	0	814.237	0	262.61	0
ILMN_1767665	231.024	0	320.425	0	377.718	0	288.423	0	126.38	0.0181818	223.662	0	150.464	0.0025974	193.397	0	167.069	0.0012987	228.593	0	243.791	0	232.569	0
ILMN_3242288	1828.11	0	1750.48	0	961.485	0	1318.63	0	987.999	0	1421.92	0	926.738	0	921.729	0	683.59	0	1408.45	0	919.285	0	1775.94	0
ILMN_1679025	571.363	0	489.171	0	403.391	0	507.145	0	281.153	0	456.086	0	245.101	0	218.97	0	227.21	0	461.232	0	329.753	0	433.461	0
ILMN_3289352	1622.88	0	1937.21	0	548.777	0	876	0	562.233	0	910.695	0	490.818	0	453.038	0	483.23	0	746.673	0	446.052	0	996.137	0
ILMN_1653039	1370.54	0	1321.04	0	1146.38	0	1484.73	0	728.964	0	1089.5	0	728.525	0	848.802	0	800.547	0	879.298	0	867.43	0	1204.21	0
ILMN_1655710	1475.98	0	1289.49	0	898.199	0	827.477	0	770.082	0	1007.64	0	600.814	0	758.71	0	801.499	0	1052.25	0	698.506	0	955.592	0
ILMN_1734880	462.008	0	363.905	0	340.092	0	369.467	0	311.936	0	333.02	0	262.716	0	278.542	0	326.037	0	280.921	0	301.148	0	264.061	0
ILMN_1684922	419.696	0	363.99	0	361.436	0	380.776	0	172.203	0	334.748	0	177.391	0	231.587	0	195.351	0	334.471	0	275.231	0	268.991	0
ILMN_3282587	447.043	0	453.304	0	296.308	0	375.344	0	237.179	0	378.662	0	286.882	0	207.403	0	191.193	0	348.326	0	237.263	0	382.042	0
ILMN_3235221	1236.64	0	1231.97	0	890.799	0	1296.88	0	762.466	0	960.8	0	849.622	0	1081.26	0	672.065	0	848.264	0	666.781	0	1129.99	0
ILMN_3213185	1361.43	0	867.072	0	498.664	0	906.984	0	1091.3	0	658.05	0	461.591	0	638.992	0	791.405	0	531.505	0	456.334	0	958.258	0
ILMN_3289685	3409.74	0	1883.36	0	1503.76	0	2300.66	0	2554.28	0	1639.02	0	1015.61	0	1240.17	0	1733.29	0	1487.55	0	1068.94	0	2259.31	0
ILMN_3197767	2090.45	0	2395.09	0	1064.81	0	1130.84	0	1308.62	0	1432.23	0	910.695	0	940.087	0	897.486	0	1397	0	839.983	0	1297.58	0
ILMN_1711156	13970.1	0	8198.76	0	6758.72	0	9975.61	0	12023	0	6410.26	0	5374.2	0	6629.98	0	9137.91	0	5912.15	0	5887.64	0	9094.32	0
ILMN_3285153	1467.08	0	1711.16	0	1050.09	0	1225.81	0	1070.41	0	1622.88	0	712.58	0	690.982	0	642.574	0	1169.37	0	984.27	0	1291.3	0
ILMN_1692545	1581.78	0	1946.28	0	1554.44	0	1767.83	0	1371.86	0	1380.6	0	1070.77	0	1181.79	0	1043.14	0	1359.65	0	1035.2	0	1413.7	0
ILMN_1666323	429.768	0	156.803	0.0025974	166.2	0.0012987	172.759	0	217.283	0	117.314	0.0844156	115.157	0.112987	148.247	0.0012987	205.893	0	138.588	0.00519481	153.87	0.0012987	139.796	0.00519481
ILMN_1772998	516.923	0	481.394	0	435.142	0	443.505	0	316.204	0	424.783	0	329.414	0	319.73	0	304.277	0	449.697	0	304.873	0	437.439	0
ILMN_1757702	971.885	0	940.36	0	822.317	0	879.729	0	577.231	0	722.987	0	563.984	0	617.215	0	472.116	0	915.925	0	738.61	0	905.235	0
ILMN_1661346	4518.48	0	4528.65	0	2861.77	0	5145.73	0	2742.39	0	3902.59	0	2823.44	0	2737.28	0	3386.47	0	3573.64	0	2815.81	0	4091.96	0
ILMN_1726667	530.222	0	661.395	0	661.254	0	630.237	0	601.206	0	482.962	0	451.516	0	470.95	0	391.106	0	482.901	0	430.279	0	548.886	0
ILMN_3211857	367.262	0	394.237	0	362.223	0	359.743	0	270.249	0	315.175	0	232.013	0	222.318	0	217.715	0	313.042	0	260.621	0	364.432	0
ILMN_1677691	436.742	0	235.072	0	185.579	0	272.94	0	269.668	0	182.99	0.0012987	168.657	0	186.282	0	223.625	0	225.192	0	158.506	0.0012987	270.786	0
ILMN_2181241	1933.98	0	2320.49	0	1490.1	0	1828.99	0	1298.15	0	1852.82	0	1043.96	0	1021	0	952.693	0	1957.52	0	1178.58	0	1883.36	0
ILMN_1715476	126.36	0.0246753	207.552	0	183.395	0	157.351	0.0025974	105.708	0.374026	120.191	0.0545455	124.265	0.0233766	117.204	0.0779221	115.931	0.0831169	138.254	0.00519481	141.775	0.00519481	108.945	0.266234
ILMN_3287493	2092.51	0	3404.22	0	3389.85	0	1881.15	0	2052.24	0	2044.9	0	2393.48	0	1755.53	0	1714.39	0	2318.2	0	1724.98	0	2547.28	0
ILMN_1679587	3171	0	2257.64	0	1792.57	0	2110.07	0	1681.55	0	2097.55	0	1186.66	0	1233.95	0	1449.28	0	2179.06	0	1582.68	0	2472.48	0
ILMN_1814039	1376.73	0	973.026	0	696.805	0	1407.63	0	1280.76	0	781.909	0	495.595	0	819.302	0	916.518	0	805.731	0	716.179	0	1089.96	0
ILMN_1662158	497.479	0	532.795	0	473.007	0	422.187	0	283.416	0	387.56	0	406.607	0	300.809	0	334.544	0	406.125	0	395.8	0	349.187	0
ILMN_1658560	507.145	0	313.365	0	234.554	0	276.237	0	359.442	0	228.318	0	203.24	0	212.983	0	380.042	0	205.662	0	197.361	0	226.989	0
ILMN_3235803	470.299	0	517.749	0	357.246	0	508.466	0	194.296	0	398.206	0	197.606	0	208.841	0	243.749	0	285.679	0	252.503	0	319.292	0
ILMN_1652073	6525.19	0	5374.2	0	3839.37	0	4203.99	0	3479.52	0	3366.48	0	2631.68	0	2403.92	0	2965.27	0	3885.76	0	2549.18	0	3384.72	0
ILMN_3292056	1164.93	0	987.496	0	716.179	0	818.981	0	583.263	0	795.085	0	453.218	0	576.432	0	522.812	0	940.087	0	624.19	0	858.171	0
ILMN_1692072	656.913	0	855.61	0	765.979	0	514.928	0	443.088	0	475.411	0	622.664	0	362.784	0	477.491	0	554.937	0	505.12	0	347.232	0
ILMN_3225121	583.024	0	641.737	0	400.853	0	489.647	0	379.466	0	506.671	0	280.779	0	298.699	0	307.705	0	539.308	0	293.285	0	461.002	0
ILMN_3297996	2310.18	0	3754.24	0	2035.28	0	2687.78	0	1461.28	0	2909.58	0	1300.88	0	2035.28	0	1624.44	0	2403.92	0	1656.17	0	2654.08	0
ILMN_3305169	3564.05	0	2022.88	0	1341.28	0	1789.38	0	2490.86	0	1443.38	0	831.638	0	1478.42	0	2156.15	0	1538.56	0	1142	0	2062.01	0
ILMN_3223500	1182.45	0	853.011	0	510.022	0	724.308	0	772.938	0	548.962	0	361.88	0	580.152	0	635.917	0	538.679	0	486.211	0	695.11	0
ILMN_3227315	873.215	0	1325.44	0	670.481	0	1022.64	0	900.389	0	822.619	0	769.65	0	596.504	0	581.084	0	884.248	0	523.914	0	912.564	0
ILMN_3230435	648.647	0	682.701	0	521.368	0	682.388	0	500.899	0	458.461	0	390.621	0	354.256	0	337.094	0	544.871	0	414.102	0	532.421	0
ILMN_3300797	13230.2	0	6661.74	0	5096.97	0	7468.36	0	10263.3	0	5357.97	0	3855.69	0	5450.73	0	6623.47	0	5268.51	0	3913.76	0	8231.07	0
ILMN_3227563	463.012	0	699.778	0	390.541	0	450.071	0	311.814	0	410.056	0	320.099	0	324.64	0	250.454	0	460.2	0	303.937	0	440.695	0
ILMN_3298215	2251.17	0	2232.35	0	1384.71	0	1739.74	0	1299.41	0	1629.83	0	1036.65	0	1167	0	1293.35	0	1513.72	0	1175.19	0	1600.29	0
ILMN_3226613	505.009	0	664.105	0	398.678	0	416.326	0	258.283	0	367.199	0	253.831	0	349.811	0	246.227	0	478.307	0	254.206	0	525.103	0
ILMN_3300471	2627.77	0	2287.74	0	1769.02	0	2043.07	0	1478.42	0	1867.08	0	1142.96	0	1378.57	0	1347.92	0	2219.66	0	1353.86	0	2144.38	0
ILMN_3237656	4297.7	0	2400.18	0	1702.86	0	2512.69	0	3331.22	0	1587.86	0	1243.49	0	1782.78	0	2337.99	0	1585.31	0	1457.4	0	2153.11	0
ILMN_1651610	5487.22	0	5204.69	0	3954.6	0	3469.24	0	4085.51	0	4310.66	0	3205.23	0	2106.42	0	3624.95	0	3843.96	0	3073.03	0	2541.56	0
ILMN_1679450	232.664	0	312.792	0	172.415	0.0012987	290.871	0	177.613	0	238.856	0	151.467	0.0025974	161.614	0.0012987	155.446	0.0012987	200.391	0	178.813	0	284.993	0
ILMN_3302499	431.43	0	281.516	0	237.838	0	315.03	0	311.688	0	263.3	0	188.819	0	207.798	0	255.186	0	214.426	0	196.918	0	311.529	0
ILMN_1737561	311.765	0	409.366	0	446.798	0	447.419	0	220.078	0	293.091	0	373.562	0	340.14	0	240.372	0	303.762	0	332.668	0	393.489	0
ILMN_2219618	1511.3	0	658.585	0	490.097	0	857.43	0	886.312	0	593.091	0	367.407	0	528.496	0	678.977	0	518.869	0	442.166	0	751.314	0
ILMN_1690523	645.939	0	693.771	0	600.942	0	670.68	0	481.993	0	418.026	0	363.82	0	478.154	0	508.341	0	415.337	0	463.864	0	491.929	0
ILMN_1680757	134.697	0.0103896	205.991	0	186.76	0	163.46	0	118.6	0.0714286	115.439	0.105195	114.529	0.118182	123.921	0.0272727	119.062	0.0532468	112.357	0.175325	112.457	0.161039	122.224	0.0363636
ILMN_3245600	1653.68	0	956.885	0	736.505	0	968.062	0	1103.39	0	747.123	0	584.226	0	702.571	0	1013.53	0	689.46	0	616.239	0	977.938	0
ILMN_2214997	774.696	0	650.107	0	379.216	0	545.31	0	540.441	0	472.779	0	369.952	0	379.404	0	489.883	0	321.13	0	359.041	0	459.761	0
ILMN_1724533	326.037	0	210.376	0	295.838	0	215.293	0	732.131	0	619.937	0	527.947	0	534.658	0	514.809	0	497.906	0	558.412	0	422.187	0
ILMN_3245611	403.481	0	233.458	0	249.185	0	304.748	0	247.538	0	199.654	0	210.776	0	207.74	0	242.126	0	206.375	0	177.911	0	311.688	0
ILMN_1730986	435.45	0	432.751	0	400.998	0	385.378	0	332.943	0	276.865	0	295.629	0	301.711	0	303.111	0	368.093	0	273.664	0	242.941	0
ILMN_1723020	3199.81	0	2063.42	0	1744.02	0	3156.23	0	2287.74	0	1692.81	0	1408.45	0	1720.97	0	2287.74	0	1686.7	0	1700.96	0	2037.98	0
ILMN_1712523	307.185	0	295.997	0	245.313	0	277.089	0	179.603	0	210.913	0	177.364	0	191.4	0	190.971	0	195.963	0	200.181	0	189.299	0
ILMN_1774132	200.525	0	329.472	0	278.632	0	273.085	0	175.757	0	257.554	0	197.744	0	199.214	0	165.754	0.0012987	242.871	0	234.391	0	185.945	0
ILMN_2349393	3192.68	0	3516.57	0	4001.78	0	4264.82	0	2620.38	0	2528.92	0	2750.4	0	2555.31	0	3674.95	0	2796.49	0	2794.36	0	3255.76	0
ILMN_1659142	242.281	0	390.693	0	380.291	0	349.33	0	236.677	0	271.263	0	229.805	0	231.277	0	229.297	0	234.271	0	228.356	0	258.25	0
ILMN_2146389	540.208	0	399.688	0	308.584	0	571.019	0	183.604	0	231.647	0	204.949	0	265.873	0	181.543	0.0012987	150.562	0.0012987	174.299	0.0012987	206.162	0
ILMN_1652306	198.839	0	195.32	0	166.623	0.0012987	230.742	0	156.099	0.0012987	154.836	0.0012987	145.81	0.0025974	159.643	0.0012987	145.897	0.0012987	148.368	0.0012987	153.931	0.0012987	150.255	0.0012987
ILMN_1658989	302.916	0	326.608	0	291.033	0	239.388	0	193.467	0	216.349	0	282.636	0	207.007	0	204.027	0	257.295	0	229.15	0	198.016	0
ILMN_3226663	7330.14	0	5096.97	0	3871.27	0	5281.06	0	5425.23	0	3692.83	0	2737.28	0	4153.16	0	4639.92	0	3557.08	0	3366.48	0	5460.65	0
ILMN_3225761	2873.54	0	3244.49	0	3754.24	0	3263.09	0	2297.09	0	2829.79	0	1807.24	0	1448.48	0	1628.17	0	2706.79	0	2154.76	0	2600.45	0
ILMN_3308961	1973.57	0	761.86	0	770.794	0	1683.74	0	833.54	0	430.555	0	576.008	0	733.227	0	885.455	0	418.444	0	442.774	0	950.972	0
ILMN_2111237	289.395	0	295.532	0	273.99	0	327.619	0	203.624	0	174.136	0.0012987	245.47	0	220.166	0	180.314	0.0012987	194.487	0	220.56	0	225.103	0
ILMN_3240365	173.254	0	231.096	0	193.99	0	187.972	0	134.091	0.00779221	163.473	0.0012987	128.702	0.0142857	155.151	0.0012987	152.858	0.0012987	154.77	0.0012987	135.419	0.00519481	179.881	0.0012987
ILMN_2076658	596.246	0	778.831	0	803.375	0	647.458	0	476.841	0	491.259	0	583.157	0	554.195	0	503.571	0	677.786	0	528.766	0	527.492	0
ILMN_2311041	689.925	0	820.642	0	1114.52	0	751.076	0	642.123	0	587.583	0	784.243	0	623.324	0	658.238	0	650.107	0	663.124	0	548.777	0
ILMN_1707464	340.422	0	284.179	0	292.099	0	407.088	0	265.365	0	203.106	0	230.264	0	250.875	0	297.538	0	241.265	0	222.43	0	281.834	0
ILMN_1675947	687.417	0	477.72	0	648.785	0	525.318	0	824.995	0	1218.22	0	1046.4	0	665.701	0	1039.67	0	1563.38	0	1897.03	0	610.401	0
ILMN_1769299	241.81	0	147.615	0.0025974	182.553	0.0012987	169.386	0	451.418	0	350.543	0	245.671	0	289.187	0	438.934	0	244.068	0	310.04	0	268.254	0
ILMN_1718932	539.956	0	756.777	0	625.697	0	568.521	0	422.187	0	484.631	0	455.435	0	476.259	0	333.02	0	508.466	0	565.032	0	468.237	0
ILMN_1676980	322.465	0	367.758	0	285.238	0	454.283	0	208.519	0	202.044	0	229.779	0	204.289	0	248.547	0	279.986	0	247.659	0	255.526	0
ILMN_2073289	1063.12	0	1014.31	0	734.184	0	1106.75	0	580.038	0	504.883	0	636.937	0	629.25	0	699.778	0	644.791	0	683.59	0	649.916	0
ILMN_1662358	266.868	0	627.752	0	768.522	0	411	0	3035.2	0	2124.54	0	1299.41	0	2156.15	0	2625.21	0	1139.38	0	1139.76	0	1240.17	0
ILMN_1756541	1144.48	0	727.145	0	988.84	0	1332.17	0	929.167	0	567.264	0	750.882	0	794.605	0	837.731	0	752.863	0	717.803	0	991.692	0
ILMN_1675848	150.421	0.0012987	153.736	0.0025974	152.632	0.0025974	135.924	0.00519481	303.311	0	522.812	0	282.893	0	343.619	0	365.469	0	353.96	0	360.188	0	295.669	0
ILMN_2145250	471.039	0	535.027	0	381.801	0	422.026	0	331.442	0	423.601	0	273.594	0	309.069	0	259.428	0	399.514	0	320.725	0	456.77	0
ILMN_1705876	466.707	0	537.423	0	428.588	0	643.203	0	287.76	0	521.209	0	334.793	0	360.188	0	273.181	0	534.929	0	369.624	0	467.562	0
ILMN_1789599	1428.29	0	668.195	0	682.08	0	773.343	0	892.125	0	553.226	0	628.882	0	697.678	0	987.786	0	604.869	0	522.572	0	613.547	0
ILMN_1683211	203.364	0	218.872	0	418.389	0	217.823	0	159.722	0.0012987	180.445	0.0012987	238.044	0	198.446	0	163.637	0.0012987	237.686	0	267.288	0	167.178	0.0012987
ILMN_3247848	378.082	0	426.591	0	352.048	0	353.425	0	339.348	0	289.395	0	265.873	0	288.995	0	324.552	0	263.716	0	267.486	0	304.277	0
ILMN_3244583	1190.58	0	739.768	0	747.281	0	1043.96	0	845.007	0	584.865	0	461.503	0	640.073	0	899.216	0	656.913	0	642.895	0	793.082	0
ILMN_3243859	1528.42	0	1905.37	0	1891.73	0	1588.57	0	1351.42	0	1504.63	0	1291.82	0	943.987	0	959.841	0	1639.02	0	1356.29	0	1612	0
ILMN_1752658	240.445	0	217.569	0	226.026	0	236.514	0	158.039	0.0012987	134.775	0.00909091	133.399	0.00779221	163.92	0.0012987	129.683	0.00909091	156.032	0.0012987	137.361	0.00519481	147.647	0.0038961
ILMN_2075794	1204.75	0	639.322	0	378.662	0	719.856	0	826.985	0	510.689	0	311.438	0	395.966	0	584.979	0	445.255	0	403.743	0	720.189	0
ILMN_1784783	170.726	0	317.989	0	328.348	0	219.424	0	153.398	0.0012987	268.616	0	179.902	0	187.211	0	171.616	0.0012987	177.835	0	195.943	0	226.93	0
ILMN_1691413	118.226	0.0597403	119.541	0.0467533	114.576	0.124675	123.674	0.0402597	372.63	0	207.129	0	595.754	0	473.439	0	297.948	0	460.892	0	434.256	0	330.405	0
ILMN_1705407	895.898	0	1233.48	0	942.64	0	993.125	0	790.836	0	846.532	0	535.963	0	682.544	0	567.992	0	682.231	0	631.602	0	1124.35	0
ILMN_1786197	161.408	0.0012987	222.808	0	207.628	0	186.557	0	321.994	0	432.214	0	490.003	0	416.678	0	337.904	0	444.748	0	449.458	0	418.525	0
ILMN_1694259	2361.98	0	2555.31	0	1917.16	0	1788.52	0	1377.88	0	1879.85	0	1662.76	0	1638.03	0	1721.61	0	1803.42	0	1450.24	0	1793.73	0
ILMN_1688070	401.892	0	375.269	0	342.31	0	355.379	0	366.984	0	246.046	0	228.561	0	295.58	0	336.759	0	236.739	0	253.328	0	257.241	0
ILMN_1809364	178.322	0	120.995	0.0428571	101.65	0.61039	181.992	0	113.811	0.144156	100.035	0.722078	104.419	0.451948	99.8463	0.742857	116.403	0.0792208	105.977	0.397403	110.085	0.21039	108.5	0.277922
ILMN_2351466	326.539	0	262.409	0	366.112	0	207.033	0	149.076	0.0012987	247.278	0	222.407	0	194.116	0	182.436	0	262.848	0	261.334	0	214.289	0
ILMN_2048811	577.231	0	512.181	0	381.115	0	540.097	0	496.95	0	397.694	0	291.092	0	339.816	0	377.348	0	363.905	0	372.63	0	459.555	0
ILMN_1674063	166.006	0.0012987	483.077	0	420.229	0	256.95	0	885.199	0	648.925	0	536.296	0	768.759	0	773.587	0	375.269	0	417.045	0	370.293	0
ILMN_2330495	3106.24	0	1753.15	0	1333.14	0	1944.68	0	2011.85	0	1464.07	0	1081.26	0	1411.72	0	1604.95	0	1462.5	0	1272.49	0	1875.91	0
ILMN_1700306	128.667	0.0194805	109.556	0.246753	126.42	0.0194805	134.842	0.00519481	405.84	0	160.191	0.0012987	428.729	0	265.447	0	217.194	0	301.822	0	331.377	0	159.492	0.0012987
ILMN_1742025	1252.82	0	1604.95	0	1299.41	0	1494.22	0	855.61	0	922.693	0	1428.97	0	996.137	0	752.863	0	1152.39	0	1375.99	0	942.016	0
ILMN_1714709	443.326	0	875.381	0	700.235	0	690.785	0	354.413	0	475.72	0	745.589	0	441.713	0	321.063	0	659.3	0	622.02	0	491.825	0
ILMN_1892859	150.198	0.0012987	182.436	0.0012987	182.958	0.0012987	179.034	0	117.196	0.0857143	149.94	0.0012987	132.207	0.012987	121.641	0.0337662	113.049	0.149351	136.915	0.00519481	130.173	0.0155844	153.27	0.0012987
ILMN_2197128	417.146	0	175.146	0.0012987	194.646	0	163.025	0	174.387	0	140.327	0.0025974	125.806	0.0220779	139.963	0.0012987	203.983	0	134.27	0.00649351	141.049	0.00519481	150.4	0.0012987
ILMN_2136133	1422.38	0	1593.43	0	700.027	0	925.18	0	908.126	0	1013.53	0	759.103	0	812.886	0	714.363	0	787.482	0	678.72	0	798.811	0
ILMN_2369403	174.089	0	322.358	0	293.349	0	275.588	0	195.487	0	189.299	0.0012987	214.45	0	222.855	0	187.408	0	188.288	0	207.102	0	226.687	0
ILMN_2313901	640.794	0	592.781	0	675.419	0	552.29	0	1518.37	0	1909.32	0	1883.36	0	1576.46	0	1440.76	0	2281.36	0	2188.71	0	1255.65	0
ILMN_1781514	138.193	0.00649351	168.335	0.0012987	183.884	0	174.406	0	693.616	0	236.702	0	624.791	0	455.097	0	537.934	0	493.655	0	493.331	0	285.844	0
ILMN_2047885	219.963	0	265.222	0	206.881	0	209.247	0	196.454	0	167.129	0.0012987	155.206	0	172.856	0	156.592	0.0012987	157.512	0.0012987	175.85	0.0012987	211.259	0
ILMN_1815951	377.943	0	376.788	0	297.399	0	359.522	0	253	0	304.748	0	235.602	0	219.167	0	250.154	0	381.115	0	211.927	0	314.828	0
ILMN_1690125	2017.1	0	1943.44	0	1943.44	0	2020.54	0	1673.39	0	1422.38	0	1359.65	0	1370.54	0	1631.96	0	1654.84	0	1537.88	0	1345.77	0
ILMN_1708916	623.62	0	570.14	0	504.391	0	670.131	0	535.234	0	349.878	0	385.378	0	460.675	0	531.072	0	403.661	0	438.652	0	489.406	0
ILMN_1763359	908.463	0	825.985	0	524.655	0	787.276	0	513.993	0	535.716	0	495.773	0	603.9	0	533.112	0	536.757	0	429.458	0	1039.67	0
ILMN_1675331	345.807	0	392.164	0	359.813	0	438.268	0	214.905	0	263.972	0	296.578	0	283.909	0	195.667	0	258.124	0	275.447	0	300.866	0
ILMN_1770811	750.882	0	967.786	0	1011.97	0	1229.69	0	571.783	0	738.61	0	775.31	0	587.458	0	686.613	0	710.456	0	747.507	0	672.25	0
ILMN_3237589	526.7	0	543.3	0	494.35	0	543.94	0	378.152	0	429.969	0	442.447	0	349.02	0	333.188	0	450.62	0	415.92	0	440.055	0
ILMN_1655126	491.681	0	452.949	0	473.827	0	576.664	0	393.489	0	294.703	0	322.211	0	417.608	0	409.6	0	290.739	0	345.179	0	431.663	0
ILMN_1729515	315.924	0	330.107	0	398.613	0	343.084	0	253.54	0	289.341	0	307.874	0	220.9	0	234.271	0	267.676	0	297.807	0	259.124	0
ILMN_1812105	1011.08	0	653.262	0	686.284	0	757.268	0	829.018	0	634.888	0	445.549	0	478.307	0	676.962	0	500.654	0	559.706	0	654.076	0
ILMN_2337263	1473.6	0	841.702	0	1342.49	0	981.162	0	1685.41	0	2299.14	0	1254.97	0	1873.7	0	2583.68	0	2021.52	0	2115.43	0	2482.3	0
ILMN_2382906	593.806	0	578.656	0	337.481	0	617.863	0	427.005	0	361.678	0	306.637	0	327.486	0	353.96	0	414.102	0	313.647	0	512.181	0
ILMN_1706051	1067.56	0	1484.73	0	1510.63	0	1286.39	0	431.301	0	602.052	0	615.066	0	505.302	0	606.767	0	632.453	0	690.785	0	915.267	0
ILMN_1810864	127.684	0.0220779	153.304	0.0025974	146.543	0.0038961	134.74	0.00519481	212.854	0	341.016	0	247.901	0	376.161	0	221.685	0	286.431	0	299.084	0	288.324	0
ILMN_1721703	1173.02	0	959.451	0	581.084	0	830.87	0	665.701	0	532.674	0	530.67	0	607.307	0	614.066	0	503.571	0	497.362	0	877.484	0
ILMN_2196328	133.57	0.0116883	199.108	0	127.969	0.0155844	181.571	0	352.44	0	994.897	0	442.365	0	636.494	0	245.582	0	755.846	0	543.535	0	957.906	0
ILMN_1790761	214.289	0	269.212	0	251.406	0	288.772	0	753.769	0	1917.16	0	1351.42	0	1428.29	0	699.008	0	1809.48	0	1574.11	0	2126.23	0
ILMN_2408683	1455.35	0	720.513	0	781.154	0	714.169	0	1142	0	569.633	0	534.394	0	648.647	0	900.072	0	569.001	0	548.777	0	517.444	0
ILMN_2388800	4801.51	0	2086.26	0	2124.54	0	2401.89	0	3322.45	0	1915.85	0	1622.88	0	1715.7	0	2920.35	0	1560.53	0	1779.85	0	1496.66	0
ILMN_1710170	354.809	0	405.84	0	351.303	0	414.253	0	250.34	0	316.455	0	190.18	0	269.619	0	285.377	0	242.335	0	253.654	0	309.779	0
ILMN_1704529	965.069	0	1017	0	736.921	0	824.479	0	608.181	0	755.029	0	576.792	0	604.268	0	770.621	0	662.068	0	611.25	0	685.771	0
ILMN_2218780	554.766	0	369.561	0	293.795	0	390.237	0	266.868	0	252.113	0	215.272	0	206.928	0	222.78	0	356.178	0	216.662	0	247.979	0
ILMN_3240222	1017.44	0	658.238	0	711.104	0	627.413	0	560.617	0	560.071	0	435.915	0	441.877	0	461.729	0	450.536	0	427.005	0	415.411	0
ILMN_1655077	174.435	0	137.964	0.0025974	132.031	0.00649351	186.424	0	121.385	0.0467533	121.223	0.0441558	109.65	0.237662	146.004	0.0012987	113.362	0.138961	108.231	0.3	106.185	0.361039	153.042	0.0012987
ILMN_2389590	1487.55	0	1157.1	0	809.492	0	1103.82	0	1021.35	0	1077.67	0	730.431	0	666.105	0	761.363	0	981.461	0	786.44	0	898.199	0
ILMN_1739496	213.79	0	255.76	0	307.97	0	245.012	0	476.259	0	286.431	0	494.607	0	554.642	0	509.331	0	511.032	0	517.994	0	501.098	0
ILMN_1708516	155.657	0.0012987	157.152	0.0025974	172.454	0.0012987	168.868	0	402.478	0	391.667	0	403.481	0	377.019	0	433.27	0	359.743	0	364.529	0	418.389	0
ILMN_2142979	399.514	0	429.876	0	352.44	0	468.93	0	239.451	0	271.491	0	222.034	0	274.858	0	254.835	0	265.447	0	279.896	0	323.456	0
ILMN_1707240	427.983	0	487.806	0	426.19	0	457.634	0	264.12	0	336.907	0	295.758	0	300.623	0	283.416	0	285.545	0	323.785	0	358.891	0
ILMN_1719749	1330.55	0	1286.39	0	861.966	0	1040.58	0	732.509	0	1100.73	0	746.193	0	696.118	0	527.307	0	984.27	0	720.867	0	1040.58	0
ILMN_2339835	143.233	0.0025974	106.21	0.394805	116.946	0.0805195	117.824	0.0831169	278.502	0	181.697	0.0012987	321.385	0	189.28	0	215.797	0	366.285	0	331.692	0	174.721	0.0012987
ILMN_2188521	1495.12	0	1591.07	0	1367.87	0	1245.04	0	514.457	0	1241.73	0	797.042	0	813.673	0	700.595	0	986.954	0	940.661	0	1070.77	0
ILMN_1727633	939.01	0	1061.4	0	977.663	0	1056.49	0	487.305	0	909.934	0	623.906	0	769.833	0	579.153	0	620.649	0	620.503	0	812.619	0
ILMN_2072541	593.091	0	414.416	0	336.851	0	445.255	0	347.373	0	342.525	0	268.778	0	334.178	0	446.945	0	268.301	0	289.887	0	399.514	0
ILMN_2379718	570.871	0	581.547	0	529.246	0	566.244	0	505.302	0	369.322	0	367.046	0	534.303	0	442.774	0	344.397	0	409.813	0	438.652	0
ILMN_1677843	1271.83	0	998.248	0	876.359	0	1135.98	0	958.258	0	623.467	0	757.764	0	830.417	0	1025.96	0	738.336	0	724.466	0	861.966	0
ILMN_2115434	102.972	0.568831	123.251	0.025974	130.79	0.00779221	108.433	0.277922	143.495	0.0012987	279.986	0	198.898	0	189.983	0	197.592	0	272.722	0	236.936	0	245.741	0
ILMN_2278561	214.233	0	200.209	0	179.421	0.0012987	220.353	0	168.924	0.0012987	146.115	0.0012987	161.831	0	137.584	0.0012987	145.041	0.0012987	162.208	0.0012987	133.436	0.00779221	168.803	0.0012987
ILMN_1768958	263.147	0	159.423	0.0025974	143.803	0.00519481	164.504	0	145.504	0.0012987	146.661	0.0012987	123.312	0.0246753	131.839	0.00649351	163.158	0.0012987	126.693	0.0155844	118.499	0.0584416	128.792	0.0181818
ILMN_1808238	903.158	0	1019.16	0	940.995	0	998.822	0	721.604	0	751.076	0	762.466	0	786.44	0	740.409	0	647.049	0	699.532	0	727.726	0
ILMN_1714335	220.078	0	185.194	0.0012987	179.447	0.0012987	182.073	0	354.94	0	441.877	0	330.107	0	357.534	0	350.893	0	273.085	0	270.299	0	375.55	0
ILMN_1666057	892.125	0	712.952	0	672.408	0	736.505	0	539.092	0	551.423	0	474.882	0	497.62	0	532.874	0	564.481	0	476.457	0	497.62	0
ILMN_1672565	418.186	0	474.658	0	390.019	0	334.883	0	251.075	0	326.877	0	335.347	0	242.612	0	260.691	0	393.877	0	314.412	0	317.44	0
ILMN_1725485	651.784	0	354.555	0	390.621	0	291.33	0	805.996	0	1223.16	0	502.897	0	656.337	0	735.645	0	635.775	0	647.793	0	705.84	0
ILMN_2197365	722.289	0	570.528	0	656.716	0	480.859	0	504.136	0	567.129	0	462.686	0	400.853	0	357.341	0	509.331	0	488.217	0	479.754	0
ILMN_3242586	249.346	0	372.177	0	376.112	0	354.607	0	265.992	0	305.649	0	295.342	0	245.582	0	218.682	0	264.061	0	292.221	0	209.394	0
ILMN_1739423	125.867	0.0246753	142.895	0.0025974	123.978	0.0272727	260.352	0	110.373	0.211688	125.88	0.0246753	117.358	0.0792208	131.382	0.00649351	105.985	0.392208	119.427	0.0545455	113.812	0.132467	140.978	0.0038961
ILMN_2074860	284.668	0	323.326	0	443.612	0	1217.67	0	245.313	0	279.62	0	325.514	0	313.593	0	267.063	0	315.658	0	328.44	0	365.245	0
ILMN_2333670	186.04	0	177.702	0.0012987	237.263	0	222.855	0	757.764	0	258.937	0	892.379	0	403.391	0	460.027	0	596.999	0	625.231	0	299.622	0
ILMN_3246273	382.918	0	283.142	0	356.379	0	685.459	0	312.87	0	214.043	0	263.385	0	363.82	0	242.612	0	247.901	0	223.025	0	535.716	0
ILMN_3236653	418.936	0	333.573	0	413.418	0	823.14	0	301.261	0	219.292	0	282.416	0	446.283	0	299.389	0	278.255	0	276.705	0	584.103	0
ILMN_3245678	583.522	0	351.939	0	427.61	0	684.789	0	304.152	0	292.099	0	322.545	0	507.364	0	352.337	0	326.95	0	296.452	0	592.905	0
ILMN_3244646	339.712	0	315.03	0	336.357	0	619.937	0	242.059	0	198.446	0	255.558	0	339.086	0	258.352	0	223.273	0	201.524	0	542.412	0
ILMN_3308138	153.704	0.0012987	140.312	0.0025974	181.668	0.0012987	620.307	0	139.466	0.0012987	116.843	0.0883117	156.91	0	195.56	0	136.451	0.0038961	147.166	0.0025974	159.297	0.0012987	229.451	0
ILMN_3308335	2766.23	0	2384.31	0	3129.52	0	4648.55	0	2283.75	0	2412.91	0	2408.16	0	2903.28	0	2346.7	0	2450.46	0	2294.31	0	2988.59	0
ILMN_3310351	3190.49	0	2373.37	0	2894.38	0	5349.05	0	2342.28	0	2272.4	0	2579.73	0	3153.48	0	2313.96	0	2420.21	0	2516.73	0	2900.84	0
ILMN_3237623	442.684	0	306.637	0	353.344	0	317.404	0	261.3	0	221.862	0	248.107	0	212.9	0	289.778	0	255.929	0	252.291	0	211.684	0
ILMN_1663356	267.203	0	324.729	0	396.465	0	412.177	0	192.096	0	229.271	0	303.111	0	215.111	0	172.47	0.0012987	238.196	0	222.855	0	185.034	0
ILMN_2413278	1693.81	0	1667.11	0	1817.02	0	1445.52	0	1103.82	0	1385.38	0	1151.97	0	1151.97	0	1381.94	0	1292.28	0	1151.11	0	1457.4	0
ILMN_1755115	5655.06	0	4942.36	0	2596.55	0	4415.72	0	2946.58	0	3466.31	0	2200.75	0	2310.18	0	2175.67	0	3617.96	0	2541.56	0	4005.28	0
ILMN_1788607	1362.01	0	1433.33	0	1485.94	0	1447.72	0	800.27	0	1203.35	0	1066.55	0	899.807	0	915.925	0	1069.62	0	1031.29	0	1186.66	0
ILMN_3239263	531.616	0	311.438	0	317.074	0	379.312	0	334.668	0	293.142	0	247.311	0	259.211	0	318.49	0	253.831	0	293.091	0	286.431	0
ILMN_1706873	703.737	0	555.548	0	816.889	0	659.023	0	457.414	0	456.212	0	612.814	0	497.479	0	535.234	0	546.375	0	467.562	0	474.658	0
ILMN_1800796	563.017	0	367.56	0	355	0	368.361	0	357.083	0	330.577	0	251.301	0	266.501	0	315.78	0	254.809	0	306.596	0	353.786	0
ILMN_1712413	140.499	0.0038961	135.315	0.0038961	127.939	0.0155844	145.849	0.0025974	417.528	0	281.381	0	351.412	0	355.111	0	273.308	0	310.305	0	325.927	0	239.305	0
ILMN_2108357	165.106	0.0012987	153.571	0.0025974	151.438	0.0025974	161.989	0.0012987	414.73	0	330.03	0	439.413	0	448.255	0	350.95	0	376.713	0	361.488	0	298.58	0
ILMN_2087080	5460.65	0	5195.79	0	4966.99	0	4474.98	0	4172.44	0	4052.49	0	3116.2	0	3750.36	0	3135.33	0	4180.96	0	3820.49	0	4917.34	0
ILMN_1815292	1761.93	0	1622.15	0	1133.93	0	1381.12	0	1095.37	0	1411.12	0	999.541	0	1050.86	0	892.379	0	1276.97	0	1079.48	0	1353.86	0
ILMN_2408415	4259.46	0	3613.08	0	2410.77	0	2752.21	0	1762.75	0	2932.89	0	2154.76	0	1727.93	0	1495.12	0	3137.88	0	1791.37	0	2909.58	0
ILMN_1689725	721.773	0	680.058	0	334.544	0	493.112	0	386.455	0	555.795	0	265.692	0	333.508	0	297.198	0	572.946	0	353.786	0	603.9	0
ILMN_1772459	3244.49	0	3237.49	0	2706.79	0	3413.56	0	1548.81	0	2680.77	0	1988.7	0	2332.67	0	1977.79	0	2204.16	0	2101.88	0	2557.75	0
ILMN_1712678	9020.58	0	8047.48	0	9120.49	0	8657.84	0	7112.77	0	5943.43	0	6860.85	0	7521.35	0	6468.36	0	6067.57	0	6744.01	0	6227.01	0
ILMN_2170595	355.253	0	204.489	0	205.893	0	258.124	0	193.909	0	215.138	0	175.697	0	170.435	0	174.796	0.0012987	230.419	0	194.274	0	179.676	0.0012987
ILMN_1765459	1914.86	0	1930.28	0	2236.3	0	1759.81	0	1387.43	0	2094.45	0	828.304	0	1382.53	0	1979.72	0	1285.73	0	1499.02	0	1348.61	0
ILMN_2407168	2320.49	0	1966.98	0	2097.55	0	1409.71	0	1053.8	0	1943.44	0	786.258	0	1195.05	0	1475.05	0	1127.42	0	1238.74	0	1183.48	0
ILMN_1713636	1267.61	0	907.577	0	1362.01	0	740.037	0	3490.18	0	3630.38	0	3357.52	0	3436.39	0	1985.97	0	3622.14	0	3499.1	0	1611.05	0
ILMN_1738832	228.846	0	169.615	0.0012987	142.511	0.00519481	192.501	0	126.879	0.0168831	156.271	0.0012987	131.458	0.012987	127.622	0.0155844	130.493	0.00909091	167.379	0.0012987	118.943	0.0545455	170.403	0.0012987
ILMN_2131523	1306	0	960.8	0	684.418	0	877.269	0	583.754	0	601.912	0	421.349	0	448.012	0	472.779	0	559.563	0	475.991	0	607.18	0
ILMN_1655922	441.198	0	520.709	0	829.476	0	631.771	0	346.731	0	426.19	0	583.754	0	406.205	0	362.964	0	434.048	0	481.912	0	402.943	0
ILMN_3247636	148.584	0.0012987	138.384	0.0025974	129.955	0.00909091	219.835	0	111.238	0.183117	112.325	0.163636	108.498	0.277922	136.196	0.0012987	115.439	0.0896104	107.99	0.305195	110.15	0.21039	131.482	0.0103896
ILMN_1754757	511.591	0	295.801	0	364.928	0	430.204	0	466.409	0	224.935	0	221.299	0	316.455	0	359.041	0	239.451	0	246.269	0	333.02	0
ILMN_1788778	1657.39	0	1800.48	0	1048.23	0	1392.72	0	1227.79	0	1251.22	0	961.485	0	940.995	0	911.018	0	1168.34	0	1056.49	0	1161.3	0
ILMN_1746673	1291.3	0	1425.55	0	1298.75	0	1401.21	0	773.771	0	782.148	0	1079.16	0	834.757	0	826.985	0	1005.35	0	919.846	0	801.697	0
ILMN_1659953	608.947	0	635.597	0	628.137	0	674.856	0	378.396	0	409.366	0	605.576	0	407.362	0	410.056	0	454.092	0	431.96	0	471.546	0
ILMN_1789627	1285.73	0	1102.32	0	1236.2	0	1501.86	0	965.745	0	793.082	0	965.069	0	975.981	0	1009.72	0	1019.16	0	1045.65	0	1016.5	0
ILMN_1696767	106.653	0.379221	144.737	0.0025974	125.599	0.0220779	113.842	0.141558	260.48	0	254.581	0	245.639	0	267.636	0	217.061	0	231.236	0	231.731	0	228.284	0
ILMN_1724009	221.614	0	268.725	0	257.075	0	226.838	0	174.089	0	216.015	0	204.394	0	176.109	0	174.758	0.0012987	176.425	0	172.071	0.0012987	189.583	0
ILMN_2149164	111.166	0.192208	109.359	0.250649	110.262	0.21039	128.051	0.0155844	261.987	0	140.643	0.0025974	404.631	0	255.882	0	175.555	0.0012987	274.552	0	266.039	0	193.197	0
ILMN_1720088	261.027	0	261.614	0	224.36	0	276.5	0	178.286	0	225.855	0	178.16	0	189.752	0	148.683	0.0012987	222.855	0	188.892	0	253.328	0
ILMN_1702487	303.873	0	146.51	0.0025974	141.785	0.00519481	483.23	0	617.863	0	351.366	0	232.822	0	1331.2	0	694.494	0	229.552	0	247.633	0	1121.58	0
ILMN_3229324	266.039	0	127.099	0.0116883	127.262	0.0168831	328.969	0	379.669	0	301.261	0	182.806	0	975.63	0	491.048	0	194.086	0	201.326	0	845.736	0
ILMN_3305938	233.994	0	139.233	0.0025974	130.872	0.00779221	355.253	0	383.089	0	267.908	0	172.655	0	866.461	0	456.686	0	197.606	0	184.232	0	772.532	0
ILMN_1752046	595.069	0	595.522	0	535.127	0	541.004	0	436.742	0	367.325	0	433.659	0	433.136	0	454.713	0	402.085	0	360.656	0	449.333	0
ILMN_1685540	733.462	0	579.461	0	606.371	0	803.19	0	350.341	0	503.117	0	439.519	0	581.369	0	495.382	0	425.084	0	395.068	0	708.343	0
ILMN_2206188	641.25	0	441.877	0	336.48	0	348.133	0	499.452	0	285.036	0	277.527	0	334.277	0	397.854	0	282.761	0	286.431	0	350.412	0
ILMN_1732923	1080.16	0	901.006	0	735.645	0	917.166	0	854.944	0	481.642	0	802.461	0	581.774	0	602.628	0	660.09	0	747.928	0	634.654	0
ILMN_1739083	445.807	0	347.511	0	344.121	0	415.584	0	272.052	0	307.083	0	256.354	0	268.057	0	314.871	0	303.344	0	259.679	0	360.562	0
ILMN_1657129	147.054	0.0012987	166.358	0.0012987	167.43	0.0012987	144.817	0.0025974	120.302	0.0545455	142.408	0.0012987	110.385	0.212987	112.317	0.166234	112.339	0.168831	137.025	0.00519481	116.163	0.0974026	119.098	0.0532468
ILMN_2055700	844.221	0	1034.86	0	731.463	0	737.125	0	741.759	0	757.017	0	534.658	0	438.841	0	558.239	0	672.827	0	622.979	0	716.514	0
ILMN_2059452	281.92	0	261.3	0	157.995	0.0012987	232.213	0	167.1	0.0012987	209.002	0	160.708	0	142.115	0.0012987	150.634	0.0012987	216.153	0	185.795	0	189.087	0
ILMN_2364022	105.626	0.424675	109.844	0.236364	136.806	0.00649351	111.802	0.180519	122.214	0.0415584	338.96	0	372.966	0	176.057	0	118.67	0.0558442	668.983	0	743.279	0	138.27	0.00519481
ILMN_2172890	235.246	0	142.064	0.0025974	145.746	0.0038961	125.541	0.0298701	108.78	0.251948	117.774	0.0792208	127.251	0.0168831	104.799	0.442857	104.861	0.451948	113.659	0.138961	104.742	0.448052	110.93	0.194805
ILMN_1738552	3800.02	0	3354.4	0	3567.8	0	3591.83	0	2232.35	0	1856.46	0	3186.3	0	2245.36	0	1679.98	0	2361.98	0	2202.23	0	1566.51	0
ILMN_1668012	581.636	0	1003.21	0	743.114	0	701.013	0	499.993	0	540.208	0	687.999	0	596.394	0	512.447	0	580.945	0	548.683	0	513.731	0
ILMN_1790577	226.657	0	191.779	0	214.585	0	203.78	0	397.792	0	371.7	0	326.877	0	418.806	0	405.413	0	344.012	0	352.497	0	462.424	0
ILMN_1651799	2267.02	0	1703.93	0	1390.38	0	2533.25	0	1584.46	0	1266.2	0	1320.56	0	1371.15	0	1154.76	0	1353.35	0	1166.56	0	1993.05	0
ILMN_1695316	123.623	0.0246753	163.386	0.0012987	158.777	0.0012987	138.42	0.00519481	106.466	0.34026	120.482	0.0493507	112.052	0.15974	96.4614	0.879221	104.473	0.47013	102.44	0.597403	107.128	0.315584	108.514	0.277922
ILMN_1781400	170.323	0.0012987	172.244	0.0012987	182.321	0.0012987	158.214	0.0025974	129.449	0.0116883	104.939	0.472727	116.335	0.0922078	133.467	0.00519481	142.294	0.0012987	126.609	0.0155844	117.16	0.0805195	121.438	0.0376623
ILMN_1706261	323.136	0	215.751	0	212.215	0	271.353	0	132.079	0.00909091	174.496	0.0012987	121.095	0.0363636	129.044	0.012987	153.597	0.0012987	132.735	0.00649351	130.026	0.0155844	124.902	0.0272727
ILMN_1654735	276.427	0	280.292	0	246.418	0	253.685	0	174.124	0	189.213	0.0012987	160.93	0	168.642	0	146.616	0.0012987	145.947	0.0025974	139.151	0.00519481	174.235	0.0012987
ILMN_1674551	1624.44	0	1974.95	0	1995.24	0	1787.26	0	1173.02	0	1352.63	0	1483.1	0	1155.25	0	1150.77	0	1464.07	0	1443.38	0	1173.65	0
ILMN_1747857	1075.87	0	1254.26	0	1083.11	0	953.582	0	899.807	0	748.139	0	905.86	0	909.665	0	883.019	0	738.476	0	852.37	0	780.264	0
ILMN_3238435	297.6	0	161.104	0.0012987	187.193	0	417.528	0	133.202	0.00779221	118.446	0.0714286	110.538	0.205195	177.061	0	165.653	0.0012987	130.959	0.00649351	132.8	0.00909091	186.208	0
ILMN_3239574	197.251	0	179.93	0.0012987	3764.1	0	284.385	0	164.673	0.0012987	189.411	0	5493.92	0	194.555	0	183.333	0	10800.5	0	12554.4	0	230.394	0
ILMN_3241034	118.102	0.0597403	125.71	0.0155844	1709.3	0	166.29	0	133.842	0.00779221	113.847	0.131169	2122.96	0	136.426	0.0012987	128.753	0.012987	6291.1	0	5863.48	0	128.353	0.0207792
ILMN_3242315	205.968	0	220.497	0	4020.24	0	378.326	0	177.835	0	160.248	0.0012987	6468.36	0	218.295	0	184.995	0	12472	0	12829.6	0	282.893	0
ILMN_1729225	132.88	0.0142857	150.687	0.0025974	165.89	0.0012987	167.588	0	99.9474	0.725974	119.617	0.0597403	112.23	0.15974	111.332	0.188312	107.084	0.338961	102.638	0.580519	110.934	0.18961	107.118	0.337662
ILMN_1759818	283.687	0	191.05	0	172.826	0.0012987	185.36	0	180.279	0	153.32	0.0012987	173.919	0	155.397	0.0012987	175.757	0.0012987	143.206	0.0038961	150.158	0.0012987	148.895	0.0025974
ILMN_1653750	83.2468	1	102.788	0.572727	98.7282	0.788312	100.867	0.663636	442.269	0	135.975	0.00909091	238.667	0	423.708	0	615.656	0	314.511	0	296.774	0	441.877	0
ILMN_1812968	231.496	0	394.041	0	309.164	0	232.664	0	128.879	0.0116883	201.991	0	149.636	0.0025974	136.003	0.0012987	177.008	0.0012987	200.351	0	223.208	0	175.879	0.0012987
ILMN_1796734	18098.9	0	10743.6	0	12087.5	0	10434.2	0	10822.4	0	6384.58	0	6299.52	0	5835.84	0	10394.6	0	5982.32	0	6875.03	0	5579.37	0
ILMN_1795251	231.647	0	217.086	0	190.806	0	362.298	0	816.619	0	338.569	0	896.857	0	524.536	0	633.061	0	775.536	0	719.322	0	382.403	0
ILMN_2218208	299.671	0	253.221	0	242.369	0	354.413	0	1043.45	0	381.58	0	852.145	0	517.181	0	573.217	0	848.802	0	832.615	0	382.918	0
ILMN_2357134	117.281	0.0688312	179.354	0.0012987	143.109	0.00519481	151.215	0.0025974	123.312	0.0350649	108.561	0.277922	108.901	0.262338	119.154	0.0571429	118.905	0.0545455	110.146	0.233766	110.45	0.198701	116.605	0.0701299
ILMN_1784948	229.413	0	139.95	0.0025974	142.736	0.00519481	132.99	0.00779221	445.032	0	305.354	0	198.484	0	253.405	0	361.488	0	244.165	0	277.869	0	221.424	0
ILMN_1746013	3881.16	0	2195.43	0	2778.36	0	3049.33	0	1586.29	0	1112	0	1026.32	0	1367.87	0	2053.86	0	1112.44	0	1047.59	0	1479.29	0
ILMN_1791890	308.632	0	350.137	0	299.052	0	505.422	0	692.853	0	1511.3	0	448.255	0	928.892	0	1052.25	0	547.802	0	624.791	0	1197.39	0
ILMN_2089329	8946.35	0	7721.46	0	5432.49	0	7248.2	0	7026.91	0	6548.21	0	5082.12	0	4342.18	0	4005.28	0	5175.72	0	5357.97	0	5051.48	0
ILMN_2086105	2591.14	0	2810.48	0	2533.25	0	2316.18	0	1622.15	0	1669.01	0	2391.56	0	1202.93	0	1664.96	0	2080.82	0	2065.36	0	1464.07	0
ILMN_1797596	726.914	0	880.682	0	680.058	0	643.655	0	441.278	0	393.489	0	548.777	0	458.802	0	547.037	0	443.758	0	537.295	0	413.588	0
ILMN_2249473	2313.96	0	1160.87	0	774.185	0	1195.44	0	1468.36	0	998.5	0	675.419	0	775.027	0	1146.38	0	927.582	0	748.341	0	1309.36	0
ILMN_2400644	821.17	0	648.282	0	587.027	0	935.029	0	493.991	0	350.893	0	455.776	0	476.356	0	449.982	0	386.218	0	404.486	0	412.918	0
ILMN_2400648	201.844	0	179.397	0.0012987	204.163	0	250.411	0	175.09	0	149.122	0.0012987	166.623	0	155.532	0.0012987	160.082	0.0012987	177.415	0	144.132	0.0025974	148.236	0.0025974
ILMN_3237755	185.4	0	139.473	0.0025974	146.857	0.0038961	163.502	0	122.939	0.0376623	120.119	0.0558442	121.566	0.0311688	118.801	0.0649351	123.448	0.0272727	120.526	0.0454546	118.074	0.0675325	112.765	0.149351
ILMN_1756501	267.722	0	396.389	0	338.129	0	528.235	0	449.982	0	925.18	0	780.029	0	762.466	0	503.932	0	643.203	0	612.953	0	943.987	0
ILMN_1735584	478.887	0	582.225	0	671.583	0	445.153	0	1215.49	0	773.771	0	1022.64	0	973.026	0	770.384	0	1020.62	0	1203.75	0	772.326	0
ILMN_1766657	198.633	0	264.43	0	235.156	0	287.396	0	1044.34	0	1046.81	0	883.69	0	1078.01	0	1119.27	0	949.113	0	945.951	0	1150.77	0
ILMN_1696419	162.389	0.0012987	156.253	0.0025974	180.625	0.0012987	178.026	0	360.801	0	366.285	0	348.681	0	405.758	0	372.562	0	355.627	0	385.185	0	386.646	0
ILMN_1803256	230.305	0	315.384	0	301.77	0	305.702	0	233.815	0	182.553	0.0012987	210.831	0	184.362	0	186.868	0	175.592	0	195.745	0	211.827	0
ILMN_2404795	1527.63	0	771.038	0	617.863	0	1094.16	0	1140.44	0	726.414	0	487.55	0	661.254	0	837.259	0	757.764	0	539.956	0	1055.74	0
ILMN_2315780	503.817	0	426.301	0	423.311	0	486.655	0	283.96	0	261.465	0	336.436	0	337.678	0	333.961	0	311.438	0	305.459	0	339.506	0
ILMN_1759460	977.663	0	881.206	0	820.974	0	1099.93	0	700.235	0	656.173	0	641.25	0	610.832	0	786	0	726.914	0	670.865	0	806.556	0
ILMN_1778617	417.651	0	447.676	0	350.191	0	385.474	0	283.831	0	369.4	0	245.345	0	243.269	0	236.969	0	339.146	0	286.086	0	324.395	0
ILMN_1685480	891.349	0	1181.11	0	1099.93	0	1047.59	0	604.134	0	938.487	0	994.897	0	740.037	0	642.47	0	882.687	0	746.347	0	989.987	0
ILMN_2068104	631.418	0	403.391	0	382.042	0	284.428	0	269.619	0	433.136	0	155.598	0	267.133	0	259.622	0	219.81	0	223.154	0	348.802	0
ILMN_2083946	922.413	0	595.889	0	660.404	0	524.536	0	300.373	0	737.125	0	285.545	0	371.7	0	319.864	0	372.482	0	326.418	0	340.016	0
ILMN_1805175	538.396	0	396.73	0	426.591	0	297.03	0	263.668	0	471.93	0	183.373	0	332.558	0	253	0	225.79	0	220.043	0	289.242	0
ILMN_1654609	1419.05	0	903.866	0	818.634	0	1151.11	0	945.951	0	652.083	0	574.773	0	797.541	0	917.548	0	710.913	0	764.954	0	922.943	0
ILMN_1663399	1027.99	0	871.606	0	1110.86	0	940.36	0	982.091	0	660.235	0	825.203	0	646.125	0	831.84	0	684.984	0	692.248	0	658.238	0
ILMN_1770338	1359.65	0	1598.56	0	1286.39	0	1442.13	0	2778.36	0	2202.23	0	2618.68	0	4108.26	0	2827.73	0	2638.94	0	2678.87	0	3644.13	0
ILMN_1692511	2465.23	0	2131.08	0	2493.59	0	2292.16	0	1988.7	0	1520.38	0	2126.23	0	1792.57	0	1879.85	0	1670.94	0	1761.07	0	1663.74	0
ILMN_1669709	283.325	0	458.572	0	527.492	0	482.226	0	270.975	0	251.712	0	430.701	0	291.33	0	226.657	0	412.363	0	392.623	0	282.636	0
ILMN_3240241	325.815	0	271.228	0	255.596	0	263.877	0	263.716	0	208.208	0	226.058	0	214.233	0	219.047	0	189.299	0	188.585	0	167.692	0.0012987
ILMN_1751901	213.679	0	204.19	0	312.792	0	190.849	0	167.793	0.0012987	178.47	0.0012987	138.412	0.00649351	171.445	0	181.697	0.0012987	174.9	0	152.285	0.0012987	169.295	0.0012987
ILMN_1742813	530.826	0	432.489	0	513.632	0	563.793	0	278.384	0	381.97	0	370.781	0	203.917	0	253.075	0	389.752	0	342.576	0	451.639	0
ILMN_3251560	1016.5	0	1252.82	0	1493.59	0	1079.16	0	818.981	0	868.346	0	1051.2	0	843.619	0	869.142	0	1079.48	0	974.595	0	906.241	0
ILMN_2104295	222.286	0	252.113	0	290.826	0	225.933	0	155.321	0.0012987	175.126	0.0012987	248.202	0	181.075	0	169.137	0.0012987	200.181	0	232.885	0	174.58	0.0012987
ILMN_1732577	168.868	0.0012987	205.81	0	208.736	0	197.912	0	321.178	0	397.792	0	370.023	0	286.742	0	298.323	0	369.561	0	415.411	0	300.135	0
ILMN_1779182	878.101	0	1758.01	0	1832.76	0	1568.55	0	636.12	0	829.476	0	1523.59	0	1027.38	0	858.791	0	1395.15	0	1491.95	0	1146.85	0
ILMN_1652456	202.133	0	274.588	0	344.332	0	243.163	0	145.939	0.0012987	173.174	0.0012987	253.405	0	183.884	0	185.851	0	247.429	0	226.314	0	230.591	0
ILMN_1736911	857.43	0	271.119	0	274.192	0	489.488	0	519.822	0	344.462	0	215.555	0	304.602	0	712.215	0	243.65	0	246.868	0	356.016	0
ILMN_3240316	4474.98	0	6639.68	0	4848.73	0	4381.35	0	2340.23	0	3610.46	0	3300.61	0	2097.55	0	2036.55	0	3978.17	0	2920.35	0	3720.32	0
ILMN_1699265	1351.42	0	1156.1	0	1117.7	0	1446.17	0	973.026	0	1018.22	0	771.535	0	1037.23	0	714.584	0	901.006	0	887.41	0	1001.66	0
ILMN_1676663	111.908	0.174026	110.403	0.224675	97.7263	0.837662	100.348	0.688312	283.462	0	121.279	0.0441558	243.163	0	125.912	0.0194805	181.099	0.0012987	233.498	0	254.948	0	124.094	0.0311688
ILMN_1699695	4371.03	0	2028.68	0	2356.8	0	2568.3	0	6890.01	0	4933.9	0	5618.55	0	5246.27	0	6177.39	0	4655.59	0	4801.51	0	4585.62	0
ILMN_2413833	605.435	0	469.525	0	505.905	0	616.073	0	451.639	0	403.841	0	470.608	0	402.478	0	416.144	0	416.144	0	387.498	0	437.869	0
ILMN_2214197	386.04	0	251.233	0	290.027	0	308.964	0	255.318	0	204.273	0	237.405	0	155.518	0.0012987	204.441	0	199.912	0	187.107	0	201.942	0
ILMN_1714108	528.88	0	322.121	0	385.714	0	392.436	0	344.012	0	274.896	0	305.216	0	306.637	0	330.335	0	264.863	0	278.632	0	272.204	0
ILMN_1745079	332.879	0	380.217	0	329.414	0	311.11	0	240.372	0	323.9	0	270.937	0	192.602	0	206.778	0	326.334	0	295.758	0	226.142	0
ILMN_1796063	819.472	0	984.534	0	1008.88	0	813.408	0	623.324	0	582.621	0	850.135	0	715.594	0	688.83	0	682.08	0	675.111	0	590.178	0
ILMN_1713990	364.615	0	493.76	0	393.746	0	459.152	0	734.922	0	1097.23	0	1223.16	0	892.379	0	561.186	0	979.57	0	977.938	0	656.337	0
ILMN_1765085	258.974	0	305.354	0	185.813	0	205.342	0	172.539	0	165.106	0.0012987	176.057	0	159.244	0.0012987	149.747	0.0012987	184.157	0	187.193	0	177.477	0.0012987
ILMN_1655611	265.798	0	213.848	0	227.145	0	262.891	0	145.11	0.0012987	167.558	0.0012987	184.928	0	159.466	0.0012987	146.274	0.0012987	195.256	0	218.592	0	151.067	0.0012987
ILMN_1785060	463.455	0	430.123	0	389.508	0	432.292	0	285.805	0	299.478	0	279.524	0	256.648	0	271.91	0	267.203	0	248.162	0	265.954	0
ILMN_2362368	307.919	0	393.218	0	271.228	0	272.651	0	241.127	0	271.052	0	212.658	0	162.699	0.0012987	195.511	0	290.264	0	197.118	0	272.432	0
ILMN_1699503	466.502	0	629.25	0	607.734	0	619.678	0	340.661	0	443.238	0	434.341	0	362.457	0	340.345	0	474.742	0	444.476	0	409.813	0
ILMN_1725644	298.58	0	356.964	0	356.794	0	315.709	0	238.084	0	225.425	0	304.025	0	273.882	0	233.095	0	277.751	0	282.241	0	215.725	0
ILMN_1671969	313.401	0	242.089	0	240.511	0	353.266	0	690.634	0	858.503	0	541.004	0	798.403	0	911.994	0	728.16	0	802.929	0	957.238	0
ILMN_2389151	1897.99	0	1575.83	0	1432.23	0	2013.9	0	3741.61	0	3890.48	0	2976.81	0	3746.24	0	3777.59	0	3106.24	0	3397.58	0	3937.62	0
ILMN_1671742	547.659	0	427.1	0	281.786	0	318.79	0	385.714	0	292.221	0	238.53	0	279.313	0	374.878	0	231.669	0	223.078	0	283.909	0
ILMN_1792138	720.702	0	892.951	0	706.667	0	567.428	0	482.487	0	729.904	0	511.032	0	469.791	0	414.102	0	640.073	0	495.28	0	680.346	0
ILMN_1797384	1325.93	0	1999.4	0	2153.11	0	2022.88	0	1179.76	0	1710.16	0	1292.82	0	1461.92	0	1360.23	0	1520.38	0	1647.02	0	1419.8	0
ILMN_1680279	617.612	0	413.051	0	331.221	0	425.388	0	346.328	0	391.912	0	254.392	0	310.185	0	361.366	0	332.943	0	284.563	0	440.444	0
ILMN_1687301	1680.62	0	1193.21	0	921.448	0	1914.86	0	956.178	0	747.281	0	797.744	0	855.959	0	686.79	0	794.856	0	678.977	0	1127.86	0
ILMN_1803593	204.225	0	228.659	0	165.386	0.0012987	214.692	0	158.14	0.0012987	149.524	0.0012987	159.865	0	171.943	0	157.269	0.0012987	140.562	0.0038961	149.135	0.0012987	153.618	0.0012987
ILMN_1790807	573.973	0	532.545	0	587.776	0	508.841	0	392.078	0	392.078	0	474.182	0	490.717	0	394.838	0	419.584	0	396.818	0	416.513	0
ILMN_1696339	942.016	0	730.171	0	539.888	0	1258.84	0	388.938	0	442.166	0	448.99	0	755.029	0	504.767	0	447.676	0	440.75	0	892.379	0
ILMN_1654262	2200.75	0	1681.55	0	1771.43	0	2066.9	0	1189.68	0	1282.48	0	1544.71	0	1502.47	0	1125.33	0	1340.19	0	1304.05	0	1236.2	0
ILMN_1771627	1834.69	0	1784.39	0	1547.07	0	1976.19	0	1166.56	0	1413.7	0	1177.73	0	1559.65	0	1286.39	0	1136.47	0	1193.65	0	1532.46	0
ILMN_1692145	3512.97	0	1843.6	0	1699.3	0	2320.49	0	2711.02	0	1455.35	0	1107.24	0	1506.24	0	1940.54	0	1625.19	0	1293.35	0	2118.57	0
ILMN_2117904	202.599	0	118.988	0.0493507	165.019	0.0012987	194.718	0	726.414	0	420.489	0	891.618	0	685.625	0	520.524	0	565.286	0	617.215	0	470.814	0
ILMN_1798533	235.816	0	142.401	0.0025974	207.38	0	230.994	0	808.936	0	489.883	0	1367.87	0	897.812	0	669.968	0	772.77	0	797.042	0	650.448	0
ILMN_1787265	290.264	0	251.439	0	257.412	0	268.95	0	153.643	0.0012987	167.393	0.0012987	181.609	0	189.136	0	165.957	0.0012987	172.777	0	163.089	0.0012987	170.242	0.0012987
ILMN_1800390	1053.52	0	1323.59	0	1216.22	0	1030.45	0	803.19	0	891.889	0	717.475	0	924.828	0	877.795	0	865.089	0	957.544	0	927.342	0
ILMN_2227495	4306.31	0	2249.7	0	1483.1	0	2055.06	0	3165.56	0	1526.14	0	1222.22	0	1828.11	0	2164.21	0	1534.16	0	1416.14	0	2165.84	0
ILMN_1717094	373.746	0	430.701	0	378.152	0	439.579	0	247.716	0	269.533	0	327.856	0	295.448	0	263.385	0	279.779	0	265.488	0	316.204	0
ILMN_1666420	372.966	0	387.951	0	182.596	0.0012987	216.573	0	194.071	0	270.736	0	212.705	0	206.722	0	208.014	0	242.244	0	204.124	0	247.716	0
ILMN_2313889	1900.63	0	838.031	0	769.025	0	1035.2	0	1221.05	0	910.142	0	514.723	0	677.121	0	1039.24	0	641.836	0	656.173	0	999.85	0

## Sheet: ID conversion
From	To (DAVID ID)	Species	Gene Name
ILMN_2117904	773248	Homo sapiens	zinc finger protein 22 (KOX 15)
ILMN_1736911	809277	Homo sapiens	tropomodulin 1
ILMN_1705116	805585	Homo sapiens	solute carrier family 22, member 23
ILMN_1673352	797844	Homo sapiens	interferon induced transmembrane protein 2 (1-8D)
ILMN_2047885	824880	Homo sapiens	protocadherin beta 10; protocadherin beta 9
ILMN_1779182	826397	Homo sapiens	similar to transmembrane protein 98; transmembrane protein 98
ILMN_2215824	794175	Homo sapiens	hCG2042718; chromosome 21 open reading frame 81; ankyrin repeat domain 20 family, member A1; ankyrin repeat domain 20 family, member A3; ankyrin repeat domain 20 family, member A2
ILMN_1788607	823648	Homo sapiens	ribosomal protein L23a pseudogene 63; ribosomal protein L23a pseudogene 75; ribosomal protein L23a pseudogene 37; ribosomal protein L23a pseudogene 65; ribosomal protein L23a pseudogene 43; ribosomal protein L23a pseudogene 44; ribosomal protein L23a
ILMN_2299072	824699	Homo sapiens	cisplatin resistance-associated overexpressed protein
ILMN_1755974	813022	Homo sapiens	aldolase C, fructose-bisphosphate
ILMN_1717094	818339	Homo sapiens	zinc finger protein 618
ILMN_1669523	813447	Homo sapiens	v-fos FBJ murine osteosarcoma viral oncogene homolog
ILMN_1721703	780937	Homo sapiens	pinin, desmosome associated protein
ILMN_1663685	811935	Homo sapiens	DiGeorge syndrome critical region gene 6
ILMN_1792885	813285	Homo sapiens	cathepsin C
ILMN_2170595	806930	Homo sapiens	ribonucleotide reductase M2 B (TP53 inducible)
ILMN_1668012	810512	Homo sapiens	solute carrier family 25, member 13 (citrin)
ILMN_2249018	788577	Homo sapiens	leucine rich repeat containing 26
ILMN_2122511	789248	Homo sapiens	collagen and calcium binding EGF domains 1
ILMN_1751904	816950	Homo sapiens	endothelin receptor type B
ILMN_1659316	822593	Homo sapiens	hepatocyte cell adhesion molecule; HEPACAM opposite strand 1
ILMN_1797596	792105	Homo sapiens	sprouty homolog 4 (Drosophila)
ILMN_1708516	795635	Homo sapiens	phosphoribosyl transferase domain containing 1
ILMN_1781400	790837	Homo sapiens	solute carrier family 7 (cationic amino acid transporter, y+ system), member 2
ILMN_2074860	823770	Homo sapiens	RNA, 7SK small nuclear
ILMN_1798533	773248	Homo sapiens	zinc finger protein 22 (KOX 15)
ILMN_1740772	803498	Homo sapiens	amyloid beta (A4) precursor protein-binding, family B, member 3
ILMN_1676563	796986	Homo sapiens	HtrA serine peptidase 1
ILMN_1815292	825605	Homo sapiens	ribosomal protein L7 pseudogene 26; ribosomal protein L7 pseudogene 16; ribosomal protein L7; ribosomal protein L7 pseudogene 32; ribosomal protein L7 pseudogene 23; ribosomal protein L7 pseudogene 24; ribosomal protein L7 pseudogene 20
ILMN_1762002	815183	Homo sapiens	cleavage stimulation factor, 3' pre-RNA, subunit 3, 77kDa
ILMN_1772998	804383	Homo sapiens	ribosomal protein L5 pseudogene 34; ribosomal protein L5 pseudogene 1; ribosomal protein L5
ILMN_2051900	795096	Homo sapiens	EP300 interacting inhibitor of differentiation 2B
ILMN_1673478	823232	Homo sapiens	family with sequence similarity 13, member B
ILMN_1659913	814686	Homo sapiens	interferon stimulated exonuclease gene 20kDa
ILMN_2219618	787872	Homo sapiens	AOC3 pseudogene
ILMN_1660806	777755	Homo sapiens	cysteine and glycine-rich protein 2
ILMN_2370135	817941	Homo sapiens	heterogeneous nuclear ribonucleoprotein U (scaffold attachment factor A)
ILMN_1751901	810738	Homo sapiens	transmembrane protein 163
ILMN_1712413	808511	Homo sapiens	ribosomal protein L39-like
ILMN_2154836	798255	Homo sapiens	BTG family, member 3
ILMN_1666057	822083	Homo sapiens	receptor accessory protein 2
ILMN_2206188	819497	Homo sapiens	shroom family member 4
ILMN_1712678	783803	Homo sapiens	ribosomal protein S27-like
ILMN_1679587	785199	Homo sapiens	ribosomal protein L36a pseudogene 51; ribosomal protein L36a pseudogene 37; ribosomal protein L36a pseudogene 49; heterogeneous nuclear ribonucleoprotein H2 (H'); ribosomal protein L36a
ILMN_1812191	780158	Homo sapiens	chromosome 12 open reading frame 57
ILMN_1679797	811077	Homo sapiens	adenosine deaminase, RNA-specific, B1 (RED1 homolog rat)
ILMN_2309848	799586	Homo sapiens	FXYD domain containing ion transport regulator 5
ILMN_2086105	792105	Homo sapiens	sprouty homolog 4 (Drosophila)
ILMN_1674551	812443	Homo sapiens	SMAD family member 5
ILMN_1788778	783325	Homo sapiens	septin 11
ILMN_1698804	820236	Homo sapiens	ATPase, class V, type 10B
ILMN_1702487	825161	Homo sapiens	serum/glucocorticoid regulated kinase 1
ILMN_1660817	779970	Homo sapiens	damage-specific DNA binding protein 2, 48kDa
ILMN_2199439	775136	Homo sapiens	carbonic anhydrase II
ILMN_1713124	800817	Homo sapiens	aldo-keto reductase family 1, member C3 (3-alpha hydroxysteroid dehydrogenase, type II)
ILMN_1766675	814001	Homo sapiens	cadherin 6, type 2, K-cadherin (fetal kidney)
ILMN_1669709	782004	Homo sapiens	transmembrane protein 108
ILMN_2400644	796826	Homo sapiens	SLIT-ROBO Rho GTPase activating protein 3
ILMN_2400648	796826	Homo sapiens	SLIT-ROBO Rho GTPase activating protein 3
ILMN_2230162	798983	Homo sapiens	hypothetical LOC641737
ILMN_1713178	772740	Homo sapiens	family with sequence similarity 116, member A
ILMN_1757872	814675	Homo sapiens	homolog of rat pragma of Rnd2
ILMN_1739429	824863	Homo sapiens	heparan sulfate 6-O-sulfotransferase 2
ILMN_1657395	826506	Homo sapiens	3-hydroxy-3-methylglutaryl-Coenzyme A reductase
ILMN_1782419	817773	Homo sapiens	guanine nucleotide binding protein (G protein), gamma 11
ILMN_1665792	826111	Homo sapiens	integrin, alpha 2 (CD49B, alpha 2 subunit of VLA-2 receptor)
ILMN_1654735	782873	Homo sapiens	solute carrier organic anion transporter family, member 3A1
ILMN_1676302	811292	Homo sapiens	family with sequence similarity 113, member A
ILMN_1739423	823770	Homo sapiens	RNA, 7SK small nuclear
ILMN_2136133	788561	Homo sapiens	poly(A) binding protein, cytoplasmic pseudogene 5; poly(A) binding protein, cytoplasmic 1
ILMN_2413278	822027	Homo sapiens	ribosomal protein L13 pseudogene 12; ribosomal protein L13
ILMN_2108735	794612	Homo sapiens	eukaryotic translation elongation factor 1 alpha 2
ILMN_1665696	790790	Homo sapiens	ephrin-A4
ILMN_1725090	819577	Homo sapiens	collagen triple helix repeat containing 1
ILMN_1675331	783408	Homo sapiens	paternally expressed 3; PEG3 antisense RNA (non-protein coding); zinc finger, imprinted 2
ILMN_1752046	817804	Homo sapiens	SH2B adaptor protein 3
ILMN_1732071	784027	Homo sapiens	histone cluster 2, H2be
ILMN_1704529	805019	Homo sapiens	similar to TRIMCyp; peptidylprolyl isomerase A (cyclophilin A); peptidylprolyl isomerase A (cyclophilin A)-like 3
ILMN_1695316	813872	Homo sapiens	solute carrier family 39 (zinc transporter), member 8
ILMN_2413833	786945	Homo sapiens	TOX high mobility group box family member 3
ILMN_1765459	776841	Homo sapiens	S100 calcium binding protein A13
ILMN_1699695	790507	Homo sapiens	tumor necrosis factor receptor superfamily, member 21
ILMN_1653750	785376	Homo sapiens	SRY (sex determining region Y)-box 10
ILMN_1772627	795525	Homo sapiens	DNA segment on chromosome 4 (unique) 234 expressed sequence
ILMN_1655126	821341	Homo sapiens	phosphatidylinositol 4-kinase, catalytic, alpha pseudogene 2
ILMN_2382942	784247	Homo sapiens	carbonic anhydrase XII
ILMN_1713636	788149	Homo sapiens	S100 calcium binding protein A6
ILMN_2148527	799015	Homo sapiens	H19, imprinted maternally expressed transcript (non-protein coding)
ILMN_2196328	805905	Homo sapiens	periostin, osteoblast specific factor
ILMN_1724009	819492	Homo sapiens	SET domain containing 6
ILMN_2369403	821783	Homo sapiens	A kinase (PRKA) anchor protein 2; paralemmin 2; PALM2-AKAP2 readthrough transcript
ILMN_1654609	802575	Homo sapiens	chromosome 5 open reading frame 26
ILMN_2134381	797038	Homo sapiens	chromosome 14 open reading frame 85
ILMN_1811468	792286	Homo sapiens	iroquois homeobox 3
ILMN_1759818	809793	Homo sapiens	sortilin-related receptor, L(DLR class) A repeats-containing
ILMN_2389590	777762	Homo sapiens	protein kinase, cAMP-dependent, regulatory, type I, alpha (tissue specific extinguisher 1)
ILMN_1655611	813490	Homo sapiens	teashirt zinc finger homeobox 2
ILMN_2386100	792631	Homo sapiens	budding uninhibited by benzimidazoles 3 homolog (yeast)
ILMN_1790807	773947	Homo sapiens	xeroderma pigmentosum, complementation group C
ILMN_1652073	798374	Homo sapiens	ribosomal protein S23 pseudogene 8
ILMN_1791593	811640	Homo sapiens	DENN/MADD domain containing 5B
ILMN_1683175	824030	Homo sapiens	chromosome 9 open reading frame 23
ILMN_1680757	788577	Homo sapiens	leucine rich repeat containing 26
ILMN_1673769	791682	Homo sapiens	potassium voltage-gated channel, subfamily G, member 1
ILMN_1784783	799189	Homo sapiens	non-metastatic cells 5, protein expressed in (nucleoside-diphosphate kinase)
ILMN_1679450	817549	Homo sapiens	similar to heterogeneous nuclear ribonucleoprotein A1
ILMN_1680279	803235	Homo sapiens	ubiquitin specific peptidase 49
ILMN_1705407	777165	Homo sapiens	NOP56 ribonucleoprotein homolog (yeast)
ILMN_1656145	801730	Homo sapiens	glutamic-oxaloacetic transaminase 1, soluble (aspartate aminotransferase 1)
ILMN_2106658	794491	Homo sapiens	basic leucine zipper nuclear factor 1
ILMN_1675848	798323	Homo sapiens	myosin, light chain 12A, regulatory, non-sarcomeric
ILMN_1792356	779780	Homo sapiens	dihydropyrimidinase-like 4
ILMN_1667081	822984	Homo sapiens	cyclin D2
ILMN_1779648	789959	Homo sapiens	histone cluster 3, H2a
ILMN_1713835	825872	Homo sapiens	energy homeostasis associated
ILMN_1721758	812595	Homo sapiens	inhibitor of DNA binding 4, dominant negative helix-loop-helix protein
ILMN_1699265	802368	Homo sapiens	tumor necrosis factor receptor superfamily, member 10b
ILMN_1772459	801872	Homo sapiens	ribosomal protein S23
ILMN_2149164	786401	Homo sapiens	secreted frizzled-related protein 1
ILMN_2211724	773534	Homo sapiens	non-protein coding RNA 114
ILMN_2076658	796387	Homo sapiens	mitochondrial ribosomal protein L1
ILMN_1652456	826397	Homo sapiens	similar to transmembrane protein 98; transmembrane protein 98
ILMN_2068104	779673	Homo sapiens	tissue factor pathway inhibitor 2
ILMN_1792138	775384	Homo sapiens	ubiquinol-cytochrome c reductase hinge protein-like; ubiquinol-cytochrome c reductase hinge protein
ILMN_1691290	803720	Homo sapiens	solute carrier family 26, member 6; cadherin, EGF LAG seven-pass G-type receptor 3 (flamingo homolog, Drosophila)
ILMN_2075794	778601	Homo sapiens	NLR family, pyrin domain containing 8
ILMN_1784320	789270	Homo sapiens	engulfment and cell motility 1
ILMN_1734880	782742	Homo sapiens	ribosomal protein L23a pseudogene 53
ILMN_1793263	773367	Homo sapiens	chromosome 1 open reading frame 94
ILMN_2379718	794051	Homo sapiens	RAB24, member RAS oncogene family
ILMN_2072541	792222	Homo sapiens	RAB11 family interacting protein 2 (class I)
ILMN_2184184	817614	Homo sapiens	annexin A1
ILMN_1727633	777314	Homo sapiens	poliovirus receptor-related 3
ILMN_1689725	794792	Homo sapiens	ribosomal protein, large, P1
ILMN_1796179	805230	Homo sapiens	histone cluster 1, H2bk
ILMN_1686961	826684	Homo sapiens	fibroblast growth factor binding protein 3
ILMN_1688070	825270	Homo sapiens	NOL1/NOP2/Sun domain family, member 5C
ILMN_1655922	779152	Homo sapiens	SAPS domain family, member 2
ILMN_1662358	800543	Homo sapiens	myxovirus (influenza virus) resistance 1, interferon-inducible protein p78 (mouse)
ILMN_1666420	802423	Homo sapiens	zinc finger protein 679; zinc finger protein 735
ILMN_2404795	804686	Homo sapiens	sulfotransferase family, cytosolic, 1A, phenol-preferring, member 1
ILMN_1801766	777098	Homo sapiens	coiled-coil domain containing 109B
ILMN_2311041	817193	Homo sapiens	mitochondrial ribosomal protein L52
ILMN_1659297	803822	Homo sapiens	frizzled homolog 6 (Drosophila)
ILMN_2142979	804124	Homo sapiens	polypyrimidine tract binding protein 2
ILMN_1714335	819903	Homo sapiens	retinol dehydrogenase 10 (all-trans)
ILMN_1723020	816836	Homo sapiens	mitogen-activated protein kinase kinase kinase 1
ILMN_2197128	807963	Homo sapiens	odd-skipped related 1 (Drosophila)
ILMN_1700306	796232	Homo sapiens	OCIA domain containing 2
ILMN_1757636	774861	Homo sapiens	chromosome 5 open reading frame 35
ILMN_2408683	809736	Homo sapiens	phosphatidic acid phosphatase type 2B
ILMN_1689400	823347	Homo sapiens	CDC-like kinase 1
ILMN_1677697	772335	Homo sapiens	ribosomal protein S26 pseudogene 38; ribosomal protein S26 pseudogene 39; ribosomal protein S26 pseudogene 35; ribosomal protein S26 pseudogene 31; ribosomal protein S26 pseudogene 20; ribosomal protein S26 pseudogene 54; ribosomal protein S26 pseudogene 2; ribosomal protein S26 pseudogene 53; ribosomal protein S26 pseudogene 25; ribosomal protein S26 pseudogene 50; ribosomal protein S26 pseudoge…
ILMN_1656486	780502	Homo sapiens	DnaJ (Hsp40) homolog, subfamily C, member 10
ILMN_1801584	791582	Homo sapiens	chemokine (C-X-C motif) receptor 4
ILMN_1784948	817593	Homo sapiens	SPOC domain containing 1
ILMN_1810864	804472	Homo sapiens	peripheral myelin protein 22
ILMN_2404407	814190	Homo sapiens	4-aminobutyrate aminotransferase
ILMN_1809439	818461	Homo sapiens	high-mobility group box 1-like 1
ILMN_1703803	814703	Homo sapiens	ADAM metallopeptidase with thrombospondin type 1 motif, 3
ILMN_1732577	804068	Homo sapiens	transmembrane protein 216
ILMN_2355831	784511	Homo sapiens	four and a half LIM domains 2
ILMN_1671568	796034	Homo sapiens	enoyl Coenzyme A hydratase domain containing 2
ILMN_1721138	773539	Homo sapiens	GrpE-like 2, mitochondrial (E. coli)
ILMN_2096719	809230	Homo sapiens	G protein-coupled receptor kinase 5
ILMN_2150294	813233	Homo sapiens	FK506 binding protein 14, 22 kDa
ILMN_2059452	785880	Homo sapiens	solute carrier family 12 (sodium/potassium/chloride transporters), member 2
ILMN_1800390	774984	Homo sapiens	zinc finger protein 511
ILMN_1815951	780151	Homo sapiens	prenylcysteine oxidase 1 like
ILMN_1737195	782969	Homo sapiens	centromere protein K
ILMN_1810852	823371	Homo sapiens	laminin, gamma 1 (formerly LAMB2)
ILMN_1784749	809797	Homo sapiens	similar to growth arrest-specific 6; growth arrest-specific 6
ILMN_1804569	783624	Homo sapiens	growth arrest-specific 2
ILMN_2330495	812556	Homo sapiens	OCIA domain containing 1
ILMN_2054019	815193	Homo sapiens	ISG15 ubiquitin-like modifier
ILMN_2145250	817356	Homo sapiens	nascent-polypeptide-associated complex alpha polypeptide pseudogene 1
ILMN_1698243	819362	Homo sapiens	chromosome 1 open reading frame 85
ILMN_2113738	781811	Homo sapiens	chromosome 8 open reading frame 45
ILMN_1763359	812015	Homo sapiens	paternally expressed 10
ILMN_1807945	779444	Homo sapiens	hepatopoietin PCn127; acidic (leucine-rich) nuclear phosphoprotein 32 family, member A
ILMN_1663356	807930	Homo sapiens	rabphilin 3A homolog (mouse)
ILMN_1690523	789284	Homo sapiens	leucine rich repeat containing 20
ILMN_1659047	776633	Homo sapiens	histone cluster 2, H2aa3; histone cluster 2, H2aa4
ILMN_2407851	786445	Homo sapiens	interleukin 17 receptor D
ILMN_2227495	789190	Homo sapiens	zinc finger protein 549
ILMN_1659142	775211	Homo sapiens	midkine (neurite growth-promoting factor 2)
ILMN_2077952	792321	Homo sapiens	UDP-N-acetyl-alpha-D-galactosamine:polypeptide N-acetylgalactosaminyltransferase-like 1
ILMN_1683211	783052	Homo sapiens	neurocan
ILMN_1810604	826531	Homo sapiens	ELMO/CED-12 domain containing 1
ILMN_1757406	784865	Homo sapiens	histone cluster 1, H1c
ILMN_1779147	825747	Homo sapiens	ectodermal-neural cortex (with BTB-like domain)
ILMN_1793360	797013	Homo sapiens	cortistatin; apoptosis-inducing, TAF9-like domain 1
ILMN_1723709	818425	Homo sapiens	chromosome 9 open reading frame 116
ILMN_1737089	789127	Homo sapiens	calpain 5
ILMN_2218208	792300	Homo sapiens	SPARC-like 1 (hevin)
ILMN_1904054	795775	Homo sapiens	hox transcript antisense RNA (non-protein coding)
ILMN_1679184	794175	Homo sapiens	hCG2042718; chromosome 21 open reading frame 81; ankyrin repeat domain 20 family, member A1; ankyrin repeat domain 20 family, member A3; ankyrin repeat domain 20 family, member A2
ILMN_1653001	804181	Homo sapiens	Cdk5 and Abl enzyme substrate 1
ILMN_1691071	786876	Homo sapiens	Fc receptor-like A
ILMN_2407168	776841	Homo sapiens	S100 calcium binding protein A13
ILMN_1766657	785947	Homo sapiens	stomatin
ILMN_2408415	778568	Homo sapiens	ribosomal protein L9; ribosomal protein L9 pseudogene 25
ILMN_1767503	783149	Homo sapiens	gamma-aminobutyric acid (GABA) A receptor, beta 3
ILMN_2357134	777634	Homo sapiens	sphingosine kinase 1
ILMN_1727444	784071	Homo sapiens	chromosome 16 open reading frame 53
ILMN_2349393	775211	Homo sapiens	midkine (neurite growth-promoting factor 2)
ILMN_1690125	795829	Homo sapiens	PDZ and LIM domain 7 (enigma)
ILMN_1672565	788402	Homo sapiens	RNA (guanine-9-) methyltransferase domain containing 1
ILMN_1728168	782853	Homo sapiens	slowmo homolog 2 (Drosophila)
ILMN_1678775	810988	Homo sapiens	nucleophosmin 1 (nucleolar phosphoprotein B23, numatrin) pseudogene 21; hypothetical LOC100131044; similar to nucleophosmin 1; nucleophosmin (nucleolar phosphoprotein B23, numatrin)
ILMN_1678775	791137	Homo sapiens	C-type lectin domain family 2, member D
ILMN_1785060	800440	Homo sapiens	tetraspanin 14
ILMN_1795243	783231	Homo sapiens	ribosomal protein S4X pseudogene 16
ILMN_1697268	792162	Homo sapiens	elastin microfibril interfacer 2
ILMN_1653039	819188	Homo sapiens	hypothetical LOC642934
ILMN_1659953	797650	Homo sapiens	septin 3
ILMN_1788213	820934	Homo sapiens	frequently rearranged in advanced T-cell lymphomas 2
ILMN_2415979	817498	Homo sapiens	KIAA1751
ILMN_1785170	822574	Homo sapiens	armadillo repeat containing, X-linked 2
ILMN_1701877	823204	Homo sapiens	AXL receptor tyrosine kinase
ILMN_2060413	805559	Homo sapiens	CD24 molecule; CD24 molecule-like 4
ILMN_1659029	809358	Homo sapiens	family with sequence similarity 116, member B
ILMN_2289093	813270	Homo sapiens	KIAA1618
ILMN_1720998	784247	Homo sapiens	carbonic anhydrase XII
ILMN_1781514	823125	Homo sapiens	protocadherin 17
ILMN_2320513	803498	Homo sapiens	amyloid beta (A4) precursor protein-binding, family B, member 3
ILMN_1688953	793251	Homo sapiens	Rho GTPase activating protein 19
ILMN_2188862	800197	Homo sapiens	growth differentiation factor 15
ILMN_2083946	781514	Homo sapiens	transforming growth factor, alpha
ILMN_1705876	821882	Homo sapiens	nucleosome assembly protein 1-like 1
ILMN_1689552	823891	Homo sapiens	family with sequence similarity 63, member A
ILMN_2313901	783370	Homo sapiens	peptidylglycine alpha-amidating monooxygenase
ILMN_1814526	778958	Homo sapiens	adducin 3 (gamma)
ILMN_1799744	786704	Homo sapiens	galactosylceramidase
ILMN_2396875	790063	Homo sapiens	insulin-like growth factor binding protein 3
ILMN_1798496	776629	Homo sapiens	homeobox B8
ILMN_1728180	824699	Homo sapiens	cisplatin resistance-associated overexpressed protein
ILMN_2364022	814848	Homo sapiens	solute carrier family 16, member 3 (monocarboxylic acid transporter 4)
ILMN_2181241	791859	Homo sapiens	ribosomal protein L23a pseudogene 64
ILMN_2234697	787703	Homo sapiens	brain expressed, X-linked 1
ILMN_2089329	792381	Homo sapiens	sprouty homolog 2 (Drosophila)
ILMN_2339835	814769	Homo sapiens	prostaglandin-endoperoxide synthase 1 (prostaglandin G/H synthase and cyclooxygenase)
ILMN_1710170	780307	Homo sapiens	phosphatidic acid phosphatase type 2C
ILMN_1723486	779153	Homo sapiens	hexokinase 2 pseudogene; hexokinase 2
ILMN_1712803	819748	Homo sapiens	cyclin B1
ILMN_1671742	777167	Homo sapiens	UPF3 regulator of nonsense transcripts homolog A (yeast)
ILMN_1677843	794051	Homo sapiens	RAB24, member RAS oncogene family
ILMN_1782050	773105	Homo sapiens	CCAAT/enhancer binding protein (C/EBP), delta
ILMN_1886092	786150	Homo sapiens	KIAA0574 protein
ILMN_2091123	782859	Homo sapiens	HLA complex group 2 pseudogene 7
ILMN_1652306	821809	Homo sapiens	multiple EGF-like-domains 10
ILMN_1668411	784511	Homo sapiens	four and a half LIM domains 2
ILMN_1677200	792857	Homo sapiens	cytoplasmic FMR1 interacting protein 2
ILMN_1754757	815462	Homo sapiens	sodium channel, nonvoltage-gated 1, delta
ILMN_2117508	819577	Homo sapiens	collagen triple helix repeat containing 1
ILMN_1723480	803965	Homo sapiens	NPC-A-7; bone marrow stromal cell antigen 2
ILMN_1670609	807384	Homo sapiens	ATX1 antioxidant protein 1 homolog (yeast)
ILMN_1742813	775451	Homo sapiens	similar to transmembrane protein 167A; transmembrane protein 167A
ILMN_1763638	806331	Homo sapiens	breast cancer anti-estrogen resistance 3
ILMN_1725485	797128	Homo sapiens	regulator of G-protein signaling 17
ILMN_1813741	827095	Homo sapiens	potassium inwardly-rectifying channel, subfamily J, member 16
ILMN_1700081	779660	Homo sapiens	follistatin
ILMN_1789599	806323	Homo sapiens	neuroblastoma, suppression of tumorigenicity 1
ILMN_1672605	788405	Homo sapiens	chromosome 7 open reading frame 41
ILMN_2409220	810787	Homo sapiens	hyaluronan-mediated motility receptor (RHAMM)
ILMN_1655498	774844	Homo sapiens	family with sequence similarity 57, member B
ILMN_1655498	793149	Homo sapiens	chromosome 16 open reading frame 92
ILMN_1803256	815832	Homo sapiens	storkhead box 2
ILMN_2222065	816916	Homo sapiens	frizzled homolog 1 (Drosophila)
ILMN_2048811	793772	Homo sapiens	nucleotide binding protein-like
ILMN_2195914	808918	Homo sapiens	gamma-glutamyl hydrolase (conjugase, folylpolygammaglutamyl hydrolase)
ILMN_1787265	781390	Homo sapiens	zinc finger protein 503
ILMN_2333670	803966	Homo sapiens	ribonuclease, RNase A family, 1 (pancreatic)
ILMN_1812968	798248	Homo sapiens	SRY (sex determining region Y)-box 18
ILMN_1729515	787371	Homo sapiens	protein (peptidylprolyl cis/trans isomerase) NIMA-interacting, 4 (parvulin)
ILMN_1664608	787936	Homo sapiens	inositol polyphosphate-5-phosphatase, 40kDa
ILMN_2310296	818238	Homo sapiens	chromosome 21 open reading frame 58
ILMN_2197365	817036	Homo sapiens	regulator of G-protein signaling 2, 24kDa
ILMN_1718932	776124	Homo sapiens	5-methyltetrahydrofolate-homocysteine methyltransferase reductase
ILMN_2098947	818284	Homo sapiens	hypothetical LOC338799
ILMN_1711156	800010	Homo sapiens	hypothetical LOC645895
ILMN_1809364	775635	Homo sapiens	neurotrophin 3
ILMN_2089752	774929	Homo sapiens	family with sequence similarity 150, member B
ILMN_1745501	805223	Homo sapiens	dynein, axonemal, light intermediate chain 1
ILMN_2362368	786739	Homo sapiens	U2 small nuclear RNA auxiliary factor 1
ILMN_1796734	816980	Homo sapiens	secreted protein, acidic, cysteine-rich (osteonectin)
ILMN_2131523	779588	Homo sapiens	spastic ataxia of Charlevoix-Saguenay (sacsin)
ILMN_1808769	826547	Homo sapiens	chromosome 1 open reading frame 97
ILMN_2201580	823561	Homo sapiens	glutathione S-transferase mu 2 (muscle)
ILMN_1810199	774624	Homo sapiens	asparaginase like 1
ILMN_1746013	790548	Homo sapiens	sparc/osteonectin, cwcv and kazal-like domains proteoglycan (testican) 1
ILMN_1651642	808239	Homo sapiens	glypican 2
ILMN_1720088	823965	Homo sapiens	splicing factor, arginine/serine-rich 12
ILMN_2397646	818660	Homo sapiens	glycoprotein M6A
ILMN_1715789	786295	Homo sapiens	dedicator of cytokinesis 1
ILMN_1769299	791306	Homo sapiens	myotubularin related protein 11
ILMN_2218780	794410	Homo sapiens	pyruvate dehyrogenase phosphatase catalytic subunit 1
ILMN_1742163	823330	Homo sapiens	hypothetical gene supported by AK125735
ILMN_1681984	782667	Homo sapiens	UDP-N-acetyl-alpha-D-galactosamine:polypeptide N-acetylgalactosaminyltransferase 10 (GalNAc-T10)
ILMN_1710284	823925	Homo sapiens	hairy and enhancer of split 1, (Drosophila)
ILMN_1796925	811214	Homo sapiens	coxsackie virus and adenovirus receptor pseudogene 2; coxsackie virus and adenovirus receptor
ILMN_1708916	802448	Homo sapiens	PDZ domain containing 4
ILMN_1747857	800877	Homo sapiens	SWI/SNF related, matrix associated, actin dependent regulator of chromatin, subfamily e, member 1
ILMN_1757467	821975	Homo sapiens	H1 histone family, member 0
ILMN_1727087	787863	Homo sapiens	gap junction protein, alpha 1, 43kDa
ILMN_1663399	797848	Homo sapiens	TIMP metallopeptidase inhibitor 4
ILMN_1808238	792573	Homo sapiens	RNA binding protein with multiple splicing 2
ILMN_2235785	778033	Homo sapiens	potassium voltage-gated channel, subfamily H (eag-related), member 6
ILMN_1693221	786961	Homo sapiens	centromere protein H
ILMN_1662795	775136	Homo sapiens	carbonic anhydrase II
ILMN_1710937	824993	Homo sapiens	interferon, gamma-inducible protein 16
ILMN_1703852	821455	Homo sapiens	ephrin-B2
ILMN_1707240	804124	Homo sapiens	polypyrimidine tract binding protein 2
ILMN_2108357	808511	Homo sapiens	ribosomal protein L39-like
ILMN_2344455	803332	Homo sapiens	GTPase activating protein (SH3 domain) binding protein 1
ILMN_1773200	794488	Homo sapiens	CP110 protein
ILMN_1800796	790090	Homo sapiens	ribosomal protein L37
ILMN_1697820	787366	Homo sapiens	histidine triad nucleotide binding protein 2
ILMN_1671905	772908	Homo sapiens	chromosome 10 open reading frame 78
ILMN_1745813	780350	Homo sapiens	KIAA1279
ILMN_1674063	786920	Homo sapiens	2'-5'-oligoadenylate synthetase 2, 69/71kDa
ILMN_1745005	818969	Homo sapiens	gamma-glutamyl cyclotransferase
ILMN_1711514	811174	Homo sapiens	coagulation factor C homolog, cochlin (Limulus polyphemus)
ILMN_2055700	797437	Homo sapiens	stem-loop binding protein
ILMN_1658494	779607	Homo sapiens	chromosome 13 open reading frame 15
ILMN_1809456	784940	Homo sapiens	ciliary neurotrophic factor receptor
ILMN_1678961	811814	Homo sapiens	FERM domain containing 4A
ILMN_2389151	805420	Homo sapiens	UDP-glucose pyrophosphorylase 2
ILMN_1708934	792906	Homo sapiens	adrenomedullin
ILMN_1707137	800230	Homo sapiens	chromosome 17 open reading frame 97
ILMN_1813704	799464	Homo sapiens	KIAA1199
ILMN_1720482	819334	Homo sapiens	cell cycle exit and neuronal differentiation 1
ILMN_2115434	815277	Homo sapiens	RAB32, member RAS oncogene family
ILMN_2249473	783428	Homo sapiens	serine palmitoyltransferase, long chain base subunit 1
ILMN_1704286	799586	Homo sapiens	FXYD domain containing ion transport regulator 5
ILMN_1770338	819159	Homo sapiens	transmembrane 4 L six family member 1
ILMN_2242463	813285	Homo sapiens	cathepsin C
ILMN_1813314	805230	Homo sapiens	histone cluster 1, H2bk
ILMN_1813314	817975	Homo sapiens	H2B histone family, member S
ILMN_1671703	796999	Homo sapiens	actin, alpha 2, smooth muscle, aorta
ILMN_1706261	782873	Homo sapiens	solute carrier organic anion transporter family, member 3A1
ILMN_1805175	781514	Homo sapiens	transforming growth factor, alpha
ILMN_1676842	785373	Homo sapiens	BTAF1 RNA polymerase II, B-TFIID transcription factor-associated, 170kDa (Mot1 homolog, S. cerevisiae)
ILMN_1677466	816588	Homo sapiens	dual specificity phosphatase 6
ILMN_1651610	793866	Homo sapiens	sprouty homolog 1, antagonist of FGF signaling (Drosophila)
ILMN_1765085	786288	Homo sapiens	tRNA methyltransferase 6 homolog (S. cerevisiae)
ILMN_1676980	814557	Homo sapiens	metastasis suppressor 1
ILMN_1683682	821449	Homo sapiens	diacylglycerol lipase, alpha
ILMN_2313889	803624	Homo sapiens	zinc finger protein 682
ILMN_1714709	817419	Homo sapiens	olfactomedin 1
ILMN_1791890	812851	Homo sapiens	spondin 1, extracellular matrix protein
ILMN_2172890	786579	Homo sapiens	solute carrier family 18 (vesicular monoamine), member 1
ILMN_2087080	804383	Homo sapiens	ribosomal protein L5 pseudogene 34; ribosomal protein L5 pseudogene 1; ribosomal protein L5
ILMN_2215382	805613	Homo sapiens	DEAD (Asp-Glu-Ala-Asp) box polypeptide 51
ILMN_2396020	816588	Homo sapiens	dual specificity phosphatase 6
ILMN_1754969	788794	Homo sapiens	LIM and cysteine-rich domains 1
ILMN_1744963	821489	Homo sapiens	ERO1-like (S. cerevisiae)
ILMN_2214997	780907	Homo sapiens	leucine rich repeat (in FLII) interacting protein 1
ILMN_2069286	816106	Homo sapiens	cholinergic receptor, nicotinic, alpha 9
ILMN_1778617	788941	Homo sapiens	TAF9 RNA polymerase II, TATA box binding protein (TBP)-associated factor, 32kDa
ILMN_2150465	824954	Homo sapiens	chromosome 5 open reading frame 28
ILMN_2379788	801854	Homo sapiens	hypoxia inducible factor 1, alpha subunit (basic helix-loop-helix transcription factor)
ILMN_1692145	821434	Homo sapiens	zinc finger protein 14
ILMN_1662158	806162	Homo sapiens	ribosomal protein L26 pseudogene 30
ILMN_1720048	792165	Homo sapiens	chemokine (C-C motif) ligand 2
ILMN_1742025	817419	Homo sapiens	olfactomedin 1
ILMN_1721106	818816	Homo sapiens	chromosome 14 open reading frame 159
ILMN_1729225	826839	Homo sapiens	sortilin-related VPS10 domain containing receptor 2
ILMN_2397880	815183	Homo sapiens	cleavage stimulation factor, 3' pre-RNA, subunit 3, 77kDa
ILMN_1709634	793965	Homo sapiens	carboxymethylenebutenolidase homolog (Pseudomonas)
ILMN_1657129	813319	Homo sapiens	src kinase associated phosphoprotein 2
ILMN_1755115	780689	Homo sapiens	ribosomal protein L23 pseudogene 6; ribosomal protein L23
ILMN_2382906	818556	Homo sapiens	phospholipase C, gamma 1
ILMN_1696347	813285	Homo sapiens	cathepsin C
ILMN_1732923	803491	Homo sapiens	signal-induced proliferation-associated 1 like 2
ILMN_2146389	821809	Homo sapiens	multiple EGF-like-domains 10
ILMN_1786433	817495	Homo sapiens	BRCA2 and CDKN1A interacting protein
ILMN_2079098	822269	Homo sapiens	chromosome 9 open reading frame 80
ILMN_1737561	825709	Homo sapiens	NEDD4 binding protein 2-like 2
ILMN_1790689	805616	Homo sapiens	cysteine-rich secretory protein LCCL domain containing 2
ILMN_1768958	799467	Homo sapiens	RAS guanyl releasing protein 1 (calcium and DAG-regulated)
ILMN_1805750	813790	Homo sapiens	interferon induced transmembrane protein 3 (1-8U)
ILMN_1724533	824977	Homo sapiens	lymphocyte antigen 96
ILMN_1719749	803903	Homo sapiens	prostaglandin E synthase 3 (cytosolic)
ILMN_1706051	799302	Homo sapiens	phospholipase D family, member 5
ILMN_1770811	820662	Homo sapiens	pelota homolog (Drosophila)
ILMN_2054554	792312	Homo sapiens	similar to DTW domain containing 2; DTW domain containing 2
ILMN_1713990	788592	Homo sapiens	thyroid hormone receptor interactor 6
ILMN_2351466	826241	Homo sapiens	neurotrimin
ILMN_1670134	804896	Homo sapiens	fatty acid desaturase 1
ILMN_1739083	808496	Homo sapiens	sirtuin (silent mating type information regulation 2 homolog) 1 (S. cerevisiae)
ILMN_2297765	814682	Homo sapiens	potassium large conductance calcium-activated channel, subfamily M, alpha member 1
ILMN_1803593	807049	Homo sapiens	wingless-type MMTV integration site family, member 3
ILMN_1746673	797650	Homo sapiens	septin 3
ILMN_2405233	796929	Homo sapiens	family with sequence similarity 133, member B pseudogene; similar to FAM133B protein; family with sequence similarity 133, member B
ILMN_2062381	792414	Homo sapiens	ligand dependent nuclear receptor corepressor
ILMN_1892859	780703	Homo sapiens	one cut homeobox 2
ILMN_1696339	783836	Homo sapiens	Zic family member 2 (odd-paired homolog, Drosophila)
ILMN_1654653	803059	Homo sapiens	kinesin light chain 1
ILMN_1654262	795336	Homo sapiens	zinc finger, matrin type 3
ILMN_1713744	794416	Homo sapiens	chromosome 14 open reading frame 132
ILMN_1714108	817669	Homo sapiens	tumor protein p53 inducible nuclear protein 1
ILMN_1759676	811521	Homo sapiens	homeobox C13
ILMN_1691413	782923	Homo sapiens	neuronatin
ILMN_1767475	781959	Homo sapiens	ceramide kinase
ILMN_1692545	774388	Homo sapiens	similar to nucleophosmin 1
ILMN_2104295	782753	Homo sapiens	transmembrane protein 178
ILMN_2371590	775919	Homo sapiens	DEAD (Asp-Glu-Ala-Asp) box polypeptide 17
ILMN_1756501	800252	Homo sapiens	ST6 beta-galactosamide alpha-2,6-sialyltranferase 1
ILMN_1685834	809217	Homo sapiens	amphiphysin
ILMN_1696419	785947	Homo sapiens	stomatin
ILMN_1792409	812562	Homo sapiens	angiomotin
ILMN_1651799	798034	Homo sapiens	solute carrier family 38, member 2
ILMN_2117569	818107	Homo sapiens	defects in morphology 1 homolog (S. cerevisiae)
ILMN_1752658	811175	Homo sapiens	nerve growth factor receptor (TNFR superfamily, member 16)
ILMN_2387471	776745	Homo sapiens	hypothetical protein FLJ22184
ILMN_1740231	789270	Homo sapiens	engulfment and cell motility 1
ILMN_1745607	787908	Homo sapiens	alpha-2-macroglobulin
ILMN_1738832	779588	Homo sapiens	spastic ataxia of Charlevoix-Saguenay (sacsin)
ILMN_1671969	805420	Homo sapiens	UDP-glucose pyrophosphorylase 2
ILMN_2214197	817669	Homo sapiens	tumor protein p53 inducible nuclear protein 1
ILMN_1709681	783149	Homo sapiens	gamma-aminobutyric acid (GABA) A receptor, beta 3
ILMN_1771627	772480	Homo sapiens	zinc finger, MIZ-type containing 1
ILMN_1796063	790500	Homo sapiens	tripartite motif-containing 44
ILMN_2157510	798109	Homo sapiens	biogenesis of lysosomal organelles complex-1, subunit 1
ILMN_2286014	798093	Homo sapiens	cation channel, sperm associated 2
ILMN_1735584	809289	Homo sapiens	ST8 alpha-N-acetyl-neuraminide alpha-2,8-sialyltransferase 5
ILMN_1692511	821072	Homo sapiens	transmembrane protein 106C
ILMN_2047511	791299	Homo sapiens	ArfGAP with dual PH domains 1
ILMN_1746085	790063	Homo sapiens	insulin-like growth factor binding protein 3
ILMN_1789502	809755	Homo sapiens	glypican 4
ILMN_2337263	809823	Homo sapiens	protein kinase (cAMP-dependent, catalytic) inhibitor beta
ILMN_1774132	776746	Homo sapiens	microtubule-associated protein 6
ILMN_1758090	817495	Homo sapiens	BRCA2 and CDKN1A interacting protein
ILMN_1670926	800705	Homo sapiens	carbohydrate (N-acetylgalactosamine 4-sulfate 6-O) sulfotransferase 15
ILMN_1727001	796149	Homo sapiens	DEAD (Asp-Glu-Ala-Asp) box polypeptide 46
ILMN_2120555	816713	Homo sapiens	adenylate cyclase 1 (brain)
ILMN_2381537	820446	Homo sapiens	CGRP receptor component
ILMN_1754538	820498	Homo sapiens	chromosome 10 open reading frame 58; chromosome 10 open reading frame 57
ILMN_1812105	783585	Homo sapiens	phosphatidylinositol-5-phosphate 4-kinase, type II, beta
ILMN_1741096	823144	Homo sapiens	farnesyl-diphosphate farnesyltransferase 1
ILMN_1791656	793487	Homo sapiens	chromosome 10 open reading frame 137
ILMN_1786197	796591	Homo sapiens	nuclear receptor subfamily 2, group F, member 1
ILMN_1706873	803929	Homo sapiens	ribosomal protein L34
ILMN_1736068	788692	Homo sapiens	CCR4-NOT transcription complex, subunit 8
ILMN_1791270	785805	Homo sapiens	cadherin 10, type 2 (T2-cadherin)
ILMN_1694491	794269	Homo sapiens	cyclin G1
ILMN_2185884	820908	Homo sapiens	dehydrogenase/reductase (SDR family) member 4
ILMN_1759460	805112	Homo sapiens	TAF7 RNA polymerase II, TATA box binding protein (TBP)-associated factor, 55kDa
ILMN_1674785	787944	Homo sapiens	collagen, type II, alpha 1
ILMN_1780444	825945	Homo sapiens	ADP-ribosylation factor-like 3
ILMN_1789627	802166	Homo sapiens	septin 5
ILMN_1789627	780184	Homo sapiens	glycoprotein Ib (platelet), beta polypeptide
ILMN_1658989	789704	Homo sapiens	mex-3 homolog B (C. elegans)
ILMN_1754600	797301	Homo sapiens	formin binding protein 1-like
ILMN_1760247	778709	Homo sapiens	CD70 molecule
ILMN_1675947	816552	Homo sapiens	metallothionein 3
ILMN_1660718	785248	Homo sapiens	gamma-aminobutyric acid (GABA) B receptor, 2
ILMN_1665823	782724	Homo sapiens	similar to tumor protein, translationally-controlled 1; tumor protein, translationally-controlled 1
ILMN_2354478	792857	Homo sapiens	cytoplasmic FMR1 interacting protein 2
ILMN_2388800	809736	Homo sapiens	phosphatidic acid phosphatase type 2B
ILMN_1767665	778982	Homo sapiens	glutathione peroxidase 8 (putative)
ILMN_2294762	791156	Homo sapiens	amylase, alpha 1A (salivary); amylase, alpha 1B (salivary); amylase, alpha 1C (salivary)
ILMN_2286987	807216	Homo sapiens	BTB (POZ) domain containing 17
ILMN_1712320	806401	Homo sapiens	DEAD (Asp-Glu-Ala-Asp) box polypeptide 50
ILMN_1805992	803969	Homo sapiens	KIAA1598
ILMN_2188521	777314	Homo sapiens	poliovirus receptor-related 3
ILMN_2219712	814188	Homo sapiens	high-mobility group box 2
ILMN_1797384	779667	Homo sapiens	uroporphyrinogen III synthase
ILMN_1745079	811031	Homo sapiens	tripartite motif-containing 2
ILMN_1748352	822648	Homo sapiens	cathepsin L2
ILMN_1800602	778781	Homo sapiens	grancalcin, EF-hand calcium binding protein
ILMN_1729180	786989	Homo sapiens	glycine amidinotransferase (L-arginine:glycine amidinotransferase)
ILMN_1655077	790534	Homo sapiens	PR domain containing 1, with ZNF domain
ILMN_1756541	805882	Homo sapiens	MAX dimerization protein 4
ILMN_1803348	779365	Homo sapiens	EH domain binding protein 1
ILMN_1676663	820249	Homo sapiens	tumor necrosis factor receptor superfamily, member 11b
ILMN_1738552	822350	Homo sapiens	solute carrier family 1 (glial high affinity glutamate transporter), member 3
ILMN_2157441	798454	Homo sapiens	major histocompatibility complex, class II, DR alpha
ILMN_1725644	818090	Homo sapiens	ubiquitin-conjugating enzyme E2D 2 (UBC4/5 homolog, yeast)
ILMN_1707464	806459	Homo sapiens	macrophage stimulating 1 (hepatocyte growth factor-like)
ILMN_1663080	796699	Homo sapiens	LFNG O-fucosylpeptide 3-beta-N-acetylglucosaminyltransferase
ILMN_1693789	778731	Homo sapiens	alkaline phosphatase, placental (Regan isozyme)
ILMN_1685097	776252	Homo sapiens	activating signal cointegrator 1 complex subunit 1
ILMN_1730986	790423	Homo sapiens	mucosa associated lymphoid tissue lymphoma translocation gene 1
ILMN_1790761	805905	Homo sapiens	periostin, osteoblast specific factor
ILMN_2155172	806923	Homo sapiens	brix domain containing 2
ILMN_2315780	799592	Homo sapiens	transforming, acidic coiled-coil containing protein 2
ILMN_1712523	776746	Homo sapiens	microtubule-associated protein 6
ILMN_1739496	795629	Homo sapiens	paired related homeobox 1
ILMN_1780170	775244	Homo sapiens	apolipoprotein D
ILMN_2415583	824863	Homo sapiens	heparan sulfate 6-O-sulfotransferase 2
ILMN_1781225	784866	Homo sapiens	chromosome 22 open reading frame 27
ILMN_1676631	796755	Homo sapiens	cyclin O
ILMN_1692072	778514	Homo sapiens	hypothetical protein MGC16385
ILMN_1795251	792300	Homo sapiens	SPARC-like 1 (hevin)
ILMN_1687301	800485	Homo sapiens	versican
ILMN_1857335	785342	Homo sapiens	hypothetical protein LOC286254
ILMN_1779558	809797	Homo sapiens	similar to growth arrest-specific 6; growth arrest-specific 6
ILMN_1694259	783456	Homo sapiens	hypothetical gene supported by NM_014886; TGF beta-inducible nuclear protein 1; similar to TGF beta-inducible nuclear protein 1
ILMN_1671392	797897	Homo sapiens	potassium voltage-gated channel, subfamily F, member 1
ILMN_1813530	815286	Homo sapiens	angiotensinogen (serpin peptidase inhibitor, clade A, member 8)
ILMN_1699503	818090	Homo sapiens	ubiquitin-conjugating enzyme E2D 2 (UBC4/5 homolog, yeast)
ILMN_2278561	783992	Homo sapiens	RAB, member of RAS oncogene family-like 2A
ILMN_2073289	814557	Homo sapiens	metastasis suppressor 1
ILMN_1685480	792673	Homo sapiens	threonyl-tRNA synthetase
ILMN_2329569	818425	Homo sapiens	chromosome 9 open reading frame 116
ILMN_1664718	781223	Homo sapiens	cytochrome P450, family 51, subfamily A, polypeptide 1
ILMN_1790577	807139	Homo sapiens	solute carrier family 35, member F2
ILMN_1753182	784116	Homo sapiens	collagen, type XX, alpha 1
ILMN_1696767	811591	Homo sapiens	stress-associated endoplasmic reticulum protein family member 2
ILMN_2111237	826464	Homo sapiens	meningioma (disrupted in balanced translocation) 1
ILMN_1685540	801071	Homo sapiens	shroom family member 3

## Sheet: SUMMARY_DAVID
The Database for Annotation, Visualization and Integrated Discovery
Functional Annotation Tool
DAVID Bioinformatics Resources 6.7, NIAID/NIH
Home Start Analysis Shortcut to DAVID Tools Technical Center Downloads & APIs Term of Service Why DAVID? About Us
Annotation Summary Results
Help and Tool Manual
Current Gene List: LIST1	464 DAVID IDs
Current Background: Homo sapiens
Disease (1 selected)
Functional_Categories (3 selected)
COG_ONTOLOGY	0.08	37
PIR_SEQ_FEATURE	0.116	54
SP_COMMENT_TYPE	0.929	431
SP_PIR_KEYWORDS	0.953	442
UP_SEQ_FEATURE	0.953	442
Gene_Ontology (3 selected)
GOTERM_BP_1	0.763	354
GOTERM_BP_2	0.756	351
GOTERM_BP_3	0.737	342
GOTERM_BP_4	0.72	334
GOTERM_BP_5	0.679	315
GOTERM_BP_ALL	0.769	357
GOTERM_BP_FAT	0.737	342
GOTERM_CC_1	0.851	395
GOTERM_CC_2	0.823	382
GOTERM_CC_3	0.823	382
GOTERM_CC_4	0.8	371
GOTERM_CC_5	0.772	358
GOTERM_CC_ALL	0.851	395
GOTERM_CC_FAT	0.709	329
GOTERM_MF_1	0.804	373
GOTERM_MF_2	0.791	367
GOTERM_MF_3	0.681	316
GOTERM_MF_4	0.612	284
GOTERM_MF_5	0.502	233
GOTERM_MF_ALL	0.804	373
GOTERM_MF_FAT	0.688	319
PANTHER_BP_ALL	0.688	319
PANTHER_MF_ALL	0.703	326
General Annotations (0 selected)
Literature (0 selected)
Main_Accessions (0 selected)
Pathways (3 selected)
BBID	0.017	8
BIOCARTA	0.097	45
EC_NUMBER	0.196	91
KEGG_PATHWAY	0.317	147
PANTHER_PATHWAY	0.207	96
REACTOME_PATHWAY	0.218	101
Protein_Domains (3 selected)
BLOCKS	0.524	243
COG_NAME	0.08	37
INTERPRO	0.853	396
PANTHER_FAMILY	0.864	401
PANTHER_SUBFAMILY	0.58	269
PFAM	0.845	392
PIR_SUPERFAMILY	0.459	213
PRINTS	0.267	124
PRODOM	0.194	90
PROFILE	0.444	206
PROSITE	0.595	276
SCOP_CLASS	0.119	55
SCOP_FAMILY	0.119	55
SCOP_FOLD	0.119	55
SCOP_SUPERFAMILY	0.119	55
SMART	0.472	219
SSF	0.226	105
TIGRFAMS	0.069	32
Protein_Interactions (0 selected)
Tissue_Expression (0 selected)

## Sheet: KEGG_pathway
Functional Annotation Chart
Help and Manual
Current Gene List: List_1
Current Background: Homo sapiens
464 DAVID IDs
Options
3 chart records
Sublist	Category	Term	RT	Genes	Count	%	P-Value	Benjamini
	KEGG_PATHWAY	Ribosome	RT		13	2.8	5.6e-06	0.00073
	KEGG_PATHWAY	p53 signaling pathway	RT		8	1.7	0.0031	0.19
	KEGG_PATHWAY	Sphingolipid metabolism	RT		6	1.3	0.0048	0.19
RIBOSOME
Gene Report
464 DAVID IDs
13 record(s)
ILLUMINA_ID	GENE NAME	Species
ILMN_2413278	ribosomal protein L13 pseudogene 12; ribosomal protein L13	Homo sapiens
ILMN_1755115	ribosomal protein L23 pseudogene 6; ribosomal protein L23	Homo sapiens
ILMN_1788607	ribosomal protein L23a pseudogene 63; ribosomal protein L23a pseudogene 75; ribosomal protein L23a pseudogene 37; ribosomal protein L23a pseudogene 65; ribosomal protein L23a pseudogene 43; ribosomal protein L23a pseudogene 44; ribosomal protein L23a	Homo sapiens
ILMN_1706873	ribosomal protein L34	Homo sapiens
ILMN_1679587	ribosomal protein L36a pseudogene 51; ribosomal protein L36a pseudogene 37; ribosomal protein L36a pseudogene 49; heterogeneous nuclear ribonucleoprotein H2 (H'); ribosomal protein L36a	Homo sapiens
ILMN_1800796	ribosomal protein L37	Homo sapiens
ILMN_2087080, ILMN_1772998	ribosomal protein L5 pseudogene 34; ribosomal protein L5 pseudogene 1; ribosomal protein L5	Homo sapiens
ILMN_1815292	ribosomal protein L7 pseudogene 26; ribosomal protein L7 pseudogene 16; ribosomal protein L7; ribosomal protein L7 pseudogene 32; ribosomal protein L7 pseudogene 23; ribosomal protein L7 pseudogene 24; ribosomal protein L7 pseudogene 20	Homo sapiens
ILMN_2408415	ribosomal protein L9; ribosomal protein L9 pseudogene 25	Homo sapiens
ILMN_1772459	ribosomal protein S23	Homo sapiens
ILMN_1677697	ribosomal protein S26 pseudogene 38; ribosomal protein S26 pseudogene 39; ribosomal protein S26 pseudogene 35; ribosomal protein S26 pseudogene 31; ribosomal protein S26 pseudogene 20; ribosomal protein S26 pseudogene 54; ribosomal protein S26 pseudogene 2; ribosomal protein S26 pseudogene 53; ribosomal protein S26 pseudogene 25; ribosomal protein S26 pseudogene 50; ribosomal protein S26 pseudoge…	Homo sapiens
ILMN_1712678	ribosomal protein S27-like	Homo sapiens
ILMN_1689725	ribosomal protein, large, P1	Homo sapiens
p53
Gene Report
464 DAVID IDs
8 record(s)
ILLUMINA_ID	GENE NAME	Species
ILMN_1712803	cyclin B1	Homo sapiens
ILMN_1667081	cyclin D2	Homo sapiens
ILMN_1694491	cyclin G1	Homo sapiens
ILMN_1660817	damage-specific DNA binding protein 2, 48kDa	Homo sapiens
ILMN_1746085, ILMN_2396875	insulin-like growth factor binding protein 3	Homo sapiens
ILMN_2170595	ribonucleotide reductase M2 B (TP53 inducible)	Homo sapiens
ILMN_1699265	tumor necrosis factor receptor superfamily, member 10b	Homo sapiens
ILMN_1654262	zinc finger, matrin type 3	Homo sapiens
Sphingolid metabolism
Gene Report
464 DAVID IDs
6 record(s)
ILLUMINA_ID	GENE NAME	Species
ILMN_1767475	ceramide kinase	Homo sapiens
ILMN_1799744	galactosylceramidase	Homo sapiens
ILMN_2408683, ILMN_2388800	phosphatidic acid phosphatase type 2B	Homo sapiens
ILMN_1710170	phosphatidic acid phosphatase type 2C	Homo sapiens
ILMN_2249473	serine palmitoyltransferase, long chain base subunit 1	Homo sapiens
ILMN_2357134	sphingosine kinase 1	Homo sapiens

## Sheet: FUNCT ANNOT
Functional Annotation Chart
464 DAVID IDs
Options
47 chart records
Category	Term	Count	%	P-Value	Benjamini
SP_PIR_KEYWORDS	ribosomal protein	16	3.4	3e-05	0.013
SP_PIR_KEYWORDS	ribonucleoprotein	19	4.1	8.4e-05	0.018
SP_PIR_KEYWORDS	ribosome	9	1.9	0.00026	0.036
SP_PIR_KEYWORDS	chromosomal protein	12	2.6	0.00052	0.054
SP_PIR_KEYWORDS	acetylation	85	18.3	0.00095	0.078
SP_PIR_KEYWORDS	developmental protein	33	7.1	0.0011	0.075
SP_PIR_KEYWORDS	proteoglycan	7	1.5	0.0014	0.083
SP_PIR_KEYWORDS	phosphoprotein	198	42.7	0.0016	0.08
SP_PIR_KEYWORDS	signal	98	21.1	0.0031	0.14
SP_PIR_KEYWORDS	brain	5	1.1	0.0041	0.16
SP_PIR_KEYWORDS	ubl conjugation	25	5.4	0.0048	0.17
SP_PIR_KEYWORDS	blood pressure control	3	0.6	0.005	0.16
SP_PIR_KEYWORDS	Secreted	56	12.1	0.0051	0.16
SP_PIR_KEYWORDS	calcium	31	6.7	0.0061	0.17
SP_PIR_KEYWORDS	isopeptide bond	16	3.4	0.0071	0.18
SP_PIR_KEYWORDS	extracellular matrix	13	2.8	0.01	0.23
SP_PIR_KEYWORDS	methylation	13	2.8	0.01	0.23
SP_PIR_KEYWORDS	protein biosynthesis	11	2.4	0.012	0.24
SP_PIR_KEYWORDS	EF hand	6	1.3	0.012	0.24
SP_PIR_KEYWORDS	rna-binding	22	4.7	0.013	0.25
SP_PIR_KEYWORDS	hyaluronic acid	3	0.6	0.021	0.35
SP_PIR_KEYWORDS	cytoskeleton	24	5.2	0.022	0.35
SP_PIR_KEYWORDS	glycoprotein	118	25.4	0.023	0.35
SP_PIR_KEYWORDS	nucleosome core	5	1.1	0.024	0.35
SP_PIR_KEYWORDS	lipid synthesis	7	1.5	0.025	0.35
SP_PIR_KEYWORDS	gpi-anchor	8	1.7	0.026	0.35
SP_PIR_KEYWORDS	heterodimer	7	1.5	0.031	0.39
SP_PIR_KEYWORDS	calcium binding	7	1.5	0.031	0.39
SP_PIR_KEYWORDS	cell adhesion	17	3.7	0.034	0.41
SP_PIR_KEYWORDS	phagocytosis	3	0.6	0.035	0.4
SP_PIR_KEYWORDS	cytoplasm	92	19.8	0.039	0.43
SP_PIR_KEYWORDS	lipoprotein	23	5	0.041	0.43
SP_PIR_KEYWORDS	copper	5	1.1	0.042	0.43
SP_PIR_KEYWORDS	nucleus	114	24.6	0.051	0.49
SP_PIR_KEYWORDS	DNA binding	14	3	0.051	0.48
SP_PIR_KEYWORDS	Growth factor binding	3	0.6	0.051	0.47
SP_PIR_KEYWORDS	heparan sulfate	3	0.6	0.051	0.47
SP_PIR_KEYWORDS	lyase	7	1.5	0.054	0.48
SP_PIR_KEYWORDS	rrna-binding	3	0.6	0.057	0.49
SP_PIR_KEYWORDS	Apoptosis	15	3.2	0.057	0.48
SP_PIR_KEYWORDS	disulfide bond	80	17.2	0.063	0.51
SP_PIR_KEYWORDS	Steroid biosynthesis	4	0.9	0.063	0.5
SP_PIR_KEYWORDS	Cholesterol biosynthesis	3	0.6	0.069	0.53
SP_PIR_KEYWORDS	mrna processing	11	2.4	0.077	0.56
SP_PIR_KEYWORDS	deafness	6	1.3	0.08	0.56
SP_PIR_KEYWORDS	LIM domain	5	1.1	0.08	0.55
SP_PIR_KEYWORDS	ribosome biogenesis	4	0.9	0.097	0.62

## Sheet: Ribosomal protein
Gene Report
464 DAVID IDs
16 record(s)
ILLUMINA_ID	GENE NAME	Species
ILMN_2076658	mitochondrial ribosomal protein L1	Homo sapiens
ILMN_2311041	mitochondrial ribosomal protein L52	Homo sapiens
ILMN_2413278	ribosomal protein L13 pseudogene 12; ribosomal protein L13	Homo sapiens
ILMN_1755115	ribosomal protein L23 pseudogene 6; ribosomal protein L23	Homo sapiens
ILMN_1788607	ribosomal protein L23a pseudogene 63; ribosomal protein L23a pseudogene 75; ribosomal protein L23a pseudogene 37; ribosomal protein L23a pseudogene 65; ribosomal protein L23a pseudogene 43; ribosomal protein L23a pseudogene 44; ribosomal protein L23a	Homo sapiens
ILMN_1706873	ribosomal protein L34	Homo sapiens
ILMN_1679587	ribosomal protein L36a pseudogene 51; ribosomal protein L36a pseudogene 37; ribosomal protein L36a pseudogene 49; heterogeneous nuclear ribonucleoprotein H2 (H'); ribosomal protein L36a	Homo sapiens
ILMN_1800796	ribosomal protein L37	Homo sapiens
ILMN_2108357, ILMN_1712413	ribosomal protein L39-like	Homo sapiens
ILMN_2087080, ILMN_1772998	ribosomal protein L5 pseudogene 34; ribosomal protein L5 pseudogene 1; ribosomal protein L5	Homo sapiens
ILMN_1815292	ribosomal protein L7 pseudogene 26; ribosomal protein L7 pseudogene 16; ribosomal protein L7; ribosomal protein L7 pseudogene 32; ribosomal protein L7 pseudogene 23; ribosomal protein L7 pseudogene 24; ribosomal protein L7 pseudogene 20	Homo sapiens
ILMN_2408415	ribosomal protein L9; ribosomal protein L9 pseudogene 25	Homo sapiens
ILMN_1772459	ribosomal protein S23	Homo sapiens
ILMN_1677697	ribosomal protein S26 pseudogene 38; ribosomal protein S26 pseudogene 39; ribosomal protein S26 pseudogene 35; ribosomal protein S26 pseudogene 31; ribosomal protein S26 pseudogene 20; ribosomal protein S26 pseudogene 54; ribosomal protein S26 pseudogene 2; ribosomal protein S26 pseudogene 53; ribosomal protein S26 pseudogene 25; ribosomal protein S26 pseudogene 50; ribosomal protein S26 pseudoge…	Homo sapiens
ILMN_1712678	ribosomal protein S27-like	Homo sapiens
ILMN_1689725	ribosomal protein, large, P1	Homo sapiens

## Sheet: Ribonucleoprotein
Gene Report
464 DAVID IDs
19 record(s)	Right-click and select 'Save Target As' to download results Download File
ILLUMINA_ID	GENE NAME	Species
ILMN_2370135	heterogeneous nuclear ribonucleoprotein U (scaffold attachment factor A)	Homo sapiens
ILMN_1694259	hypothetical gene supported by NM_014886; TGF beta-inducible nuclear protein 1; similar to TGF beta-inducible nuclear protein 1	Homo sapiens
ILMN_2076658	mitochondrial ribosomal protein L1	Homo sapiens
ILMN_2311041	mitochondrial ribosomal protein L52	Homo sapiens
ILMN_2413278	ribosomal protein L13 pseudogene 12; ribosomal protein L13	Homo sapiens
ILMN_1755115	ribosomal protein L23 pseudogene 6; ribosomal protein L23	Homo sapiens
ILMN_1788607	ribosomal protein L23a pseudogene 63; ribosomal protein L23a pseudogene 75; ribosomal protein L23a pseudogene 37; ribosomal protein L23a pseudogene 65; ribosomal protein L23a pseudogene 43; ribosomal protein L23a pseudogene 44; ribosomal protein L23a	Homo sapiens
ILMN_1706873	ribosomal protein L34	Homo sapiens
ILMN_1679587	ribosomal protein L36a pseudogene 51; ribosomal protein L36a pseudogene 37; ribosomal protein L36a pseudogene 49; heterogeneous nuclear ribonucleoprotein H2 (H'); ribosomal protein L36a	Homo sapiens
ILMN_1800796	ribosomal protein L37	Homo sapiens
ILMN_2108357, ILMN_1712413	ribosomal protein L39-like	Homo sapiens
ILMN_2087080, ILMN_1772998	ribosomal protein L5 pseudogene 34; ribosomal protein L5 pseudogene 1; ribosomal protein L5	Homo sapiens
ILMN_1815292	ribosomal protein L7 pseudogene 26; ribosomal protein L7 pseudogene 16; ribosomal protein L7; ribosomal protein L7 pseudogene 32; ribosomal protein L7 pseudogene 23; ribosomal protein L7 pseudogene 24; ribosomal protein L7 pseudogene 20	Homo sapiens
ILMN_2408415	ribosomal protein L9; ribosomal protein L9 pseudogene 25	Homo sapiens
ILMN_1772459	ribosomal protein S23	Homo sapiens
ILMN_1677697	ribosomal protein S26 pseudogene 38; ribosomal protein S26 pseudogene 39; ribosomal protein S26 pseudogene 35; ribosomal protein S26 pseudogene 31; ribosomal protein S26 pseudogene 20; ribosomal protein S26 pseudogene 54; ribosomal protein S26 pseudogene 2; ribosomal protein S26 pseudogene 53; ribosomal protein S26 pseudogene 25; ribosomal protein S26 pseudogene 50; ribosomal protein S26 pseudoge…	Homo sapiens
ILMN_1712678	ribosomal protein S27-like	Homo sapiens
ILMN_1689725	ribosomal protein, large, P1	Homo sapiens
ILMN_2055700	stem-loop binding protein	Homo sapiens

## Sheet: ribosome
Gene Report
464 DAVID IDs
9 record(s)
ILLUMINA_ID	GENE NAME	Species
ILMN_2413278	ribosomal protein L13 pseudogene 12; ribosomal protein L13	Homo sapiens
ILMN_1755115	ribosomal protein L23 pseudogene 6; ribosomal protein L23	Homo sapiens
ILMN_1800796	ribosomal protein L37	Homo sapiens
ILMN_2087080, ILMN_1772998	ribosomal protein L5 pseudogene 34; ribosomal protein L5 pseudogene 1; ribosomal protein L5	Homo sapiens
ILMN_1815292	ribosomal protein L7 pseudogene 26; ribosomal protein L7 pseudogene 16; ribosomal protein L7; ribosomal protein L7 pseudogene 32; ribosomal protein L7 pseudogene 23; ribosomal protein L7 pseudogene 24; ribosomal protein L7 pseudogene 20	Homo sapiens
ILMN_2408415	ribosomal protein L9; ribosomal protein L9 pseudogene 25	Homo sapiens
ILMN_1772459	ribosomal protein S23	Homo sapiens
ILMN_1677697	ribosomal protein S26 pseudogene 38; ribosomal protein S26 pseudogene 39; ribosomal protein S26 pseudogene 35; ribosomal protein S26 pseudogene 31; ribosomal protein S26 pseudogene 20; ribosomal protein S26 pseudogene 54; ribosomal protein S26 pseudogene 2; ribosomal protein S26 pseudogene 53; ribosomal protein S26 pseudogene 25; ribosomal protein S26 pseudogene 50; ribosomal protein S26 pseudoge…	Homo sapiens
ILMN_1689725	ribosomal protein, large, P1	Homo sapiens

## Sheet: chromosomal protein
Gene Report
464 DAVID IDs
12 record(s)	Right-click and select 'Save Target As' to download results Download File
ILLUMINA_ID	GENE NAME	Species
ILMN_1757467	H1 histone family, member 0	Homo sapiens
ILMN_1813314	H2B histone family, member S	Homo sapiens
ILMN_1693221	centromere protein H	Homo sapiens
ILMN_1737195	centromere protein K	Homo sapiens
ILMN_1793360	cortistatin; apoptosis-inducing, TAF9-like domain 1	Homo sapiens
ILMN_1809439	high-mobility group box 1-like 1	Homo sapiens
ILMN_2219712	high-mobility group box 2	Homo sapiens
ILMN_1757406	histone cluster 1, H1c	Homo sapiens
ILMN_1796179, ILMN_1813314	histone cluster 1, H2bk	Homo sapiens
ILMN_1659047	histone cluster 2, H2aa3; histone cluster 2, H2aa4	Homo sapiens
ILMN_1732071	histone cluster 2, H2be	Homo sapiens
ILMN_1779648	histone cluster 3, H2a	Homo sapiens

## Sheet: Acetylation
Gene Report
464 DAVID IDs
85 record(s)
ILLUMINA_ID	GENE NAME	Species
ILMN_1674063	2'-5'-oligoadenylate synthetase 2, 69/71kDa	Homo sapiens
ILMN_2404407	4-aminobutyrate aminotransferase	Homo sapiens
ILMN_2047511	ArfGAP with dual PH domains 1	Homo sapiens
ILMN_1727001	DEAD (Asp-Glu-Ala-Asp) box polypeptide 46	Homo sapiens
ILMN_2344455	GTPase activating protein (SH3 domain) binding protein 1	Homo sapiens
ILMN_1721138	GrpE-like 2, mitochondrial (E. coli)	Homo sapiens
ILMN_1757467	H1 histone family, member 0	Homo sapiens
ILMN_1813314	H2B histone family, member S	Homo sapiens
ILMN_2330495	OCIA domain containing 1	Homo sapiens
ILMN_1700306	OCIA domain containing 2	Homo sapiens
ILMN_2115434	RAB32, member RAS oncogene family	Homo sapiens
ILMN_1688953	Rho GTPase activating protein 19	Homo sapiens
ILMN_1713636	S100 calcium binding protein A6	Homo sapiens
ILMN_2400648, ILMN_2400644	SLIT-ROBO Rho GTPase activating protein 3	Homo sapiens
ILMN_1674551	SMAD family member 5	Homo sapiens
ILMN_1778617	TAF9 RNA polymerase II, TATA box binding protein (TBP)-associated factor, 32kDa	Homo sapiens
ILMN_2362368	U2 small nuclear RNA auxiliary factor 1	Homo sapiens
ILMN_1671969, ILMN_2389151	UDP-glucose pyrophosphorylase 2	Homo sapiens
ILMN_1671703	actin, alpha 2, smooth muscle, aorta	Homo sapiens
ILMN_1755974	aldolase C, fructose-bisphosphate	Homo sapiens
ILMN_2184184	annexin A1	Homo sapiens
ILMN_1810199	asparaginase like 1	Homo sapiens
ILMN_2155172	brix domain containing 2	Homo sapiens
ILMN_2386100	budding uninhibited by benzimidazoles 3 homolog (yeast)	Homo sapiens
ILMN_1662795, ILMN_2199439	carbonic anhydrase II	Homo sapiens
ILMN_1709634	carboxymethylenebutenolidase homolog (Pseudomonas)	Homo sapiens
ILMN_1693221	centromere protein H	Homo sapiens
ILMN_1812191	chromosome 12 open reading frame 57	Homo sapiens
ILMN_1727444	chromosome 16 open reading frame 53	Homo sapiens
ILMN_2079098	chromosome 9 open reading frame 80	Homo sapiens
ILMN_1728180, ILMN_2299072	cisplatin resistance-associated overexpressed protein	Homo sapiens
ILMN_1801766	coiled-coil domain containing 109B	Homo sapiens
ILMN_1712803	cyclin B1	Homo sapiens
ILMN_1677200, ILMN_2354478	cytoplasmic FMR1 interacting protein 2	Homo sapiens
ILMN_1660817	damage-specific DNA binding protein 2, 48kDa	Homo sapiens
ILMN_1784320, ILMN_1740231	engulfment and cell motility 1	Homo sapiens
ILMN_2108735	eukaryotic translation elongation factor 1 alpha 2	Homo sapiens
ILMN_1729180	glycine amidinotransferase (L-arginine:glycine amidinotransferase)	Homo sapiens
ILMN_2370135	heterogeneous nuclear ribonucleoprotein U (scaffold attachment factor A)	Homo sapiens
ILMN_2219712	high-mobility group box 2	Homo sapiens
ILMN_1757406	histone cluster 1, H1c	Homo sapiens
ILMN_1796179, ILMN_1813314	histone cluster 1, H2bk	Homo sapiens
ILMN_1659047	histone cluster 2, H2aa3; histone cluster 2, H2aa4	Homo sapiens
ILMN_1732071	histone cluster 2, H2be	Homo sapiens
ILMN_1779648	histone cluster 3, H2a	Homo sapiens
ILMN_1710937	interferon, gamma-inducible protein 16	Homo sapiens
ILMN_1675947	metallothionein 3	Homo sapiens
ILMN_1723020	mitogen-activated protein kinase kinase kinase 1	Homo sapiens
ILMN_1675848	myosin, light chain 12A, regulatory, non-sarcomeric	Homo sapiens
ILMN_1662358	myxovirus (influenza virus) resistance 1, interferon-inducible protein p78 (mouse)	Homo sapiens
ILMN_1678775	nucleophosmin 1 (nucleolar phosphoprotein B23, numatrin) pseudogene 21; hypothetical LOC100131044; similar to nucleophosmin 1; nucleophosmin (nucleolar phosphoprotein B23, numatrin)	Homo sapiens
ILMN_1705876	nucleosome assembly protein 1-like 1	Homo sapiens
ILMN_1812105	phosphatidylinositol-5-phosphate 4-kinase, type II, beta	Homo sapiens
ILMN_2382906	phospholipase C, gamma 1	Homo sapiens
ILMN_1708516	phosphoribosyl transferase domain containing 1	Homo sapiens
ILMN_1721703	pinin, desmosome associated protein	Homo sapiens
ILMN_2136133	poly(A) binding protein, cytoplasmic pseudogene 5; poly(A) binding protein, cytoplasmic 1	Homo sapiens
ILMN_2142979, ILMN_1707240	polypyrimidine tract binding protein 2	Homo sapiens
ILMN_1719749	prostaglandin E synthase 3 (cytosolic)	Homo sapiens
ILMN_1729515	protein (peptidylprolyl cis/trans isomerase) NIMA-interacting, 4 (parvulin)	Homo sapiens
ILMN_2389590	protein kinase, cAMP-dependent, regulatory, type I, alpha (tissue specific extinguisher 1)	Homo sapiens
ILMN_2218780	pyruvate dehyrogenase phosphatase catalytic subunit 1	Homo sapiens
ILMN_2413278	ribosomal protein L13 pseudogene 12; ribosomal protein L13	Homo sapiens
ILMN_1788607	ribosomal protein L23a pseudogene 63; ribosomal protein L23a pseudogene 75; ribosomal protein L23a pseudogene 37; ribosomal protein L23a pseudogene 65; ribosomal protein L23a pseudogene 43; ribosomal protein L23a pseudogene 44; ribosomal protein L23a	Homo sapiens
ILMN_1706873	ribosomal protein L34	Homo sapiens
ILMN_1679587	ribosomal protein L36a pseudogene 51; ribosomal protein L36a pseudogene 37; ribosomal protein L36a pseudogene 49; heterogeneous nuclear ribonucleoprotein H2 (H'); ribosomal protein L36a	Homo sapiens
ILMN_1800796	ribosomal protein L37	Homo sapiens
ILMN_2087080, ILMN_1772998	ribosomal protein L5 pseudogene 34; ribosomal protein L5 pseudogene 1; ribosomal protein L5	Homo sapiens
ILMN_1815292	ribosomal protein L7 pseudogene 26; ribosomal protein L7 pseudogene 16; ribosomal protein L7; ribosomal protein L7 pseudogene 32; ribosomal protein L7 pseudogene 23; ribosomal protein L7 pseudogene 24; ribosomal protein L7 pseudogene 20	Homo sapiens
ILMN_2408415	ribosomal protein L9; ribosomal protein L9 pseudogene 25	Homo sapiens
ILMN_1772459	ribosomal protein S23	Homo sapiens
ILMN_1677697	ribosomal protein S26 pseudogene 38; ribosomal protein S26 pseudogene 39; ribosomal protein S26 pseudogene 35; ribosomal protein S26 pseudogene 31; ribosomal protein S26 pseudogene 20; ribosomal protein S26 pseudogene 54; ribosomal protein S26 pseudogene 2; ribosomal protein S26 pseudogene 53; ribosomal protein S26 pseudogene 25; ribosomal protein S26 pseudogene 50; ribosomal protein S26 pseudoge…	Homo sapiens
ILMN_1689725	ribosomal protein, large, P1	Homo sapiens
ILMN_1788778	septin 11	Homo sapiens
ILMN_1704529	similar to TRIMCyp; peptidylprolyl isomerase A (cyclophilin A); peptidylprolyl isomerase A (cyclophilin A)-like 3	Homo sapiens
ILMN_1665823	similar to tumor protein, translationally-controlled 1; tumor protein, translationally-controlled 1	Homo sapiens
ILMN_1739083	sirtuin (silent mating type information regulation 2 homolog) 1 (S. cerevisiae)	Homo sapiens
ILMN_1668012	solute carrier family 25, member 13 (citrin)	Homo sapiens
ILMN_2131523, ILMN_1738832	spastic ataxia of Charlevoix-Saguenay (sacsin)	Homo sapiens
ILMN_1765085	tRNA methyltransferase 6 homolog (S. cerevisiae)	Homo sapiens
ILMN_1685480	threonyl-tRNA synthetase	Homo sapiens
ILMN_2315780	transforming, acidic coiled-coil containing protein 2	Homo sapiens
ILMN_1792138	ubiquinol-cytochrome c reductase hinge protein-like; ubiquinol-cytochrome c reductase hinge protein	Homo sapiens
ILMN_1699503, ILMN_1725644	ubiquitin-conjugating enzyme E2D 2 (UBC4/5 homolog, yeast)	Homo sapiens
ILMN_1717094	zinc finger protein 618	Homo sapiens

[truncated: 7 more sheets: GOTERM_BP_FAT, translational elong, nucleosome organisation, Regulation of kinase activity, Cell proliferation, Response to hypoxia, Funct annot clustering High str]
